# Supplementary material for: Emergence of a mutation in the nucleocapsid gene of SARS-CoV-2 interferes with PCR detection in Canada
Source: Sci Rep. 2022 Jun 27;12:10867. doi: 10.1038/s41598-022-13995-4 (PMC9237068; doi:10.1038/s41598-022-13995-4)
Supplement: Supplementary file 1 — Supplementary Table 1. [file 41598_2022_13995_MOESM1_ESM.xlsx]

## Sheet: Global
Online Supplement
Emergence of a Mutation in the Nucleocapsid Gene of SARS-CoV-2 Interferes with PCR detection in Canada
Sandra Isabel, Mariana Abdulnoor, Karel Boissinot, Marc R. Isabel, Richard de Borja, Philip Zuzarte, Calvin Sjaarda, Kevin Barker, Prameet M Sheth, Larissa Matukas, Jonathan B. Gubbay, Alisson McGeer, Samira Mubareka, Jared Simpson, Ramzi Fattouh
Virus name	Accession ID	C29200T	Collection date	Submission date	Location	Pays	Province	Host	Gender	Patient age	Patient status	Specimen	Sequencing technology	Assembly method	Comment	Comment type	Originating lab	Submitting lab	Lineage	Clade	Sampling strategy	AA Substitutions
hCoV-19/Canada/NL-NML-55204/2021	EPI_ISL_2161811	C	2021-04-25	2021-05-19	North America	Canada	Newfoundland and Labrador	Human		42	Asymptomatic	Nasopharyngeal swab	Nanopore MinION	ARTIC Network Protocol v1	NS8_Q27stop results in 78.5% truncation of the protein sequence. Gap of 19 nucleotides when compared to the reference sequence.	info	Dr. Leonard A. Miller Centre for Health Services	National Microbiology Laboratory (NML)	B.1.1.7	GRY		(Spike_H69del
hCoV-19/Canada/NL-NML-55203/2021	EPI_ISL_2161810	C	2021-04-24	2021-05-19	North America	Canada	Newfoundland and Labrador	Human		67	unknown	Nasopharyngeal swab	Nanopore MinION	ARTIC Network Protocol v1	NS7a_Q62stop results in 49.6% truncation of the protein sequence. NS8_Q27stop results in 78.5% truncation of the protein sequence. Gap of 19 nucleotides when compared to the reference sequence.	info	Dr. Leonard A. Miller Centre for Health Services	National Microbiology Laboratory (NML)	B.1.1.7	GRY		(Spike_H69del
hCoV-19/Canada/NL-NML-55200/2021	EPI_ISL_2161807	C	2021-04-23	2021-05-19	North America	Canada	Newfoundland and Labrador	Human		56	unknown	Nasopharyngeal swab	Nanopore MinION	ARTIC Network Protocol v1	Stretches of NNNs (3.09% of overall sequence). NS8_K68stop results in 44.6% truncation of the protein sequence. NS8_Q27stop results in 78.5% truncation of the protein sequence. Gap of 10 nucleotides when compared to the reference sequence.	warn	Dr. Leonard A. Miller Centre for Health Services	National Microbiology Laboratory (NML)	B.1.1.7	GR		(NS8_Q27stop
hCoV-19/Canada/NL-NML-55201/2021	EPI_ISL_2161808	C	2021-04-23	2021-05-19	North America	Canada	Newfoundland and Labrador	Human		32	unknown	Nasopharyngeal swab	Nanopore MinION	ARTIC Network Protocol v1	NS8_Q27stop results in 78.5% truncation of the protein sequence. Gap of 19 nucleotides when compared to the reference sequence.	info	Dr. Leonard A. Miller Centre for Health Services	National Microbiology Laboratory (NML)	B.1.1.7	GRY		(Spike_H69del
hCoV-19/Canada/NL-NML-55202/2021	EPI_ISL_2161809	C	2021-04-23	2021-05-19	North America	Canada	Newfoundland and Labrador	Human		39	Asymptomatic	Nasopharyngeal swab	Nanopore MinION	ARTIC Network Protocol v1	NS8_K68stop results in 44.6% truncation of the protein sequence. NS8_Q27stop results in 78.5% truncation of the protein sequence. Gap of 19 nucleotides when compared to the reference sequence.	info	Dr. Leonard A. Miller Centre for Health Services	National Microbiology Laboratory (NML)	B.1.1.7	GRY		(Spike_H69del
hCoV-19/Canada/NL-NML-55198/2021	EPI_ISL_2161805	C	2021-04-22	2021-05-19	North America	Canada	Newfoundland and Labrador	Human		14	unknown	Nasopharyngeal swab	Nanopore MinION	ARTIC Network Protocol v1	NS8_K68stop results in 44.6% truncation of the protein sequence. NS8_Q27stop results in 78.5% truncation of the protein sequence. Gap of 19 nucleotides when compared to the reference sequence.	info	Dr. Leonard A. Miller Centre for Health Services	National Microbiology Laboratory (NML)	B.1.1.7	GRY		(Spike_H69del
hCoV-19/Canada/NL-NML-55199/2021	EPI_ISL_2161806	C	2021-04-22	2021-05-19	North America	Canada	Newfoundland and Labrador	Human		45	Symptomatic	Nasopharyngeal swab	Nanopore MinION	ARTIC Network Protocol v1	NS8_K68stop results in 44.6% truncation of the protein sequence. NS8_Q27stop results in 78.5% truncation of the protein sequence. Gap of 19 nucleotides when compared to the reference sequence.	info	Dr. Leonard A. Miller Centre for Health Services	National Microbiology Laboratory (NML)	B.1.1.7	GRY		(Spike_H69del
hCoV-19/Canada/NL-NML-55195/2021	EPI_ISL_2161802	N	2021-04-21	2021-05-19	North America	Canada	Newfoundland and Labrador	Human		65	unknown	Nasopharyngeal swab	Nanopore MinION	ARTIC Network Protocol v1	Gap of 24 nucleotides when compared to the reference sequence.	info	Dr. Leonard A. Miller Centre for Health Services	National Microbiology Laboratory (NML)	B.1.525	G		(Spike_H69del
hCoV-19/Canada/NL-NML-55196/2021	EPI_ISL_2161803	C	2021-04-21	2021-05-19	North America	Canada	Newfoundland and Labrador	Human		3	Symptomatic	Nasopharyngeal swab	Nanopore MinION	ARTIC Network Protocol v1	NS7a_Q62stop results in 49.6% truncation of the protein sequence. NS8_Q27stop results in 78.5% truncation of the protein sequence. Gap of 19 nucleotides when compared to the reference sequence.	info	Dr. Leonard A. Miller Centre for Health Services	National Microbiology Laboratory (NML)	B.1.1.7	GRY		(Spike_H69del
hCoV-19/Canada/NL-NML-55197/2021	EPI_ISL_2161804	C	2021-04-21	2021-05-19	North America	Canada	Newfoundland and Labrador	Human		30	Asymptomatic	Nasopharyngeal swab	Nanopore MinION	ARTIC Network Protocol v1	Gap of 18 nucleotides when compared to the reference sequence.	info	Dr. Leonard A. Miller Centre for Health Services	National Microbiology Laboratory (NML)	B.1.351	GH		(E_P71L
hCoV-19/Canada/NL-NML-55194/2021	EPI_ISL_2161801	C	2021-04-20	2021-05-19	North America	Canada	Newfoundland and Labrador	Human		54	Symptomatic	Nasopharyngeal swab	Nanopore MinION	ARTIC Network Protocol v1	NS8_K68stop results in 44.6% truncation of the protein sequence. NS8_Q27stop results in 78.5% truncation of the protein sequence. Gap of 19 nucleotides when compared to the reference sequence.	info	Dr. Leonard A. Miller Centre for Health Services	National Microbiology Laboratory (NML)	B.1.1.7	GRY		(Spike_H69del
hCoV-19/Canada/NS-NML-48418/2021	EPI_ISL_2162107	C	2021-04-20	2021-05-19	North America	Canada	Nova Scotia	Human	Female	51	unknown	Nasopharyngeal swab	Nanopore MinION	ARTIC Network Protocol v1	NS8_K68stop results in 44.6% truncation of the protein sequence. NS8_Q27stop results in 78.5% truncation of the protein sequence. Gap of 19 nucleotides when compared to the reference sequence.	info	QEII Health Sciences Centre	National Microbiology Laboratory (NML)	B.1.1.7	GRY		(Spike_H69del,NS8_Q27stop,NSP3_T183I,Spike_T716I,NS8_K68stop,NSP6_S106del,N_R203K,Spike_A570D,NS3_W131C,Spike_N501Y,NSP3_I1412T,NS8_R52I,Spike_P681H,Spike_Y144del,NS3_W45R,NSP6_G107del,NSP3_A890D,Spike_D1118H,NSP6_F108del,NS8_Y73C,N_G204R,Spike_V70del,NSP12_P323L,Spike_D614G,N_D3L,Spike_S982A,N_S235F)
hCoV-19/Canada/NS-NML-48419/2021	EPI_ISL_2162108	C	2021-04-20	2021-05-19	North America	Canada	Nova Scotia	Human	Male	37	unknown	Nasopharyngeal swab	Nanopore MinION	ARTIC Network Protocol v1	NS8_K68stop results in 44.6% truncation of the protein sequence. NS8_Q27stop results in 78.5% truncation of the protein sequence. Gap of 19 nucleotides when compared to the reference sequence.	info	QEII Health Sciences Centre	National Microbiology Laboratory (NML)	B.1.1.7	GRY		(Spike_H69del,NS8_Q27stop,NSP3_T183I,Spike_T716I,NS8_K68stop,NSP6_S106del,N_R203K,Spike_A570D,NS3_W131C,Spike_N501Y,NSP3_I1412T,NS8_R52I,Spike_P681H,Spike_Y144del,NS3_W45R,NSP6_G107del,NSP3_A890D,Spike_D1118H,NSP6_F108del,NS8_Y73C,N_G204R,Spike_V70del,NSP12_P323L,Spike_D614G,N_D3L,Spike_S982A,N_S235F)
hCoV-19/Canada/NS-NML-48436/2021	EPI_ISL_2162121	C	2021-04-20	2021-05-19	North America	Canada	Nova Scotia	Human	Female	33	unknown	Nasopharyngeal swab	Nanopore MinION	ARTIC Network Protocol v1	Long stretches of NNNs (6.67% of overall sequence). NS8_K68stop results in 44.6% truncation of the protein sequence. NS8_Q27stop results in 78.5% truncation of the protein sequence. Gap of 19 nucleotides when compared to the reference sequence.	alert	QEII Health Sciences Centre	National Microbiology Laboratory (NML)	B.1.1.7	GRY		(Spike_H69del,NS8_Q27stop,NSP3_T183I,NS8_K68stop,NSP6_S106del,N_R203K,Spike_A570D,NS3_W131C,Spike_N501Y,NSP3_I1412T,NS8_R52I,Spike_P681H,Spike_Y144del,NS3_W45R,NSP6_G107del,NSP3_A890D,NSP6_F108del,NS8_Y73C,N_G204R,Spike_V70del,NSP12_P323L,Spike_D614G,N_D3L,N_S235F)
hCoV-19/Canada/NS-NML-48437/2021	EPI_ISL_2162122	C	2021-04-20	2021-05-19	North America	Canada	Nova Scotia	Human	Female	58	unknown	Nasopharyngeal swab	Nanopore MinION	ARTIC Network Protocol v1	NS8_K68stop results in 44.6% truncation of the protein sequence. NS8_Q27stop results in 78.5% truncation of the protein sequence. Gap of 19 nucleotides when compared to the reference sequence.	info	QEII Health Sciences Centre	National Microbiology Laboratory (NML)	B.1.1.7	GRY		(Spike_H69del,NS8_Q27stop,NSP3_T183I,Spike_T716I,NS8_K68stop,NSP6_S106del,N_R203K,Spike_A570D,NS3_W131C,Spike_N501Y,NSP3_I1412T,NS8_R52I,Spike_P681H,Spike_Y144del,NS3_W45R,NSP6_G107del,NSP3_A890D,Spike_D1118H,NSP6_F108del,NS8_Y73C,N_G204R,Spike_V70del,NSP12_P323L,Spike_D614G,N_D3L,Spike_S982A,N_S235F)
hCoV-19/Canada/NL-NML-55192/2021	EPI_ISL_2161799	C	2021-04-19	2021-05-19	North America	Canada	Newfoundland and Labrador	Human		32	unknown	Nasopharyngeal swab	Nanopore MinION	ARTIC Network Protocol v1	NS7a_Q62stop results in 49.6% truncation of the protein sequence. NS8_Q27stop results in 78.5% truncation of the protein sequence. Gap of 19 nucleotides when compared to the reference sequence.	info	Dr. Leonard A. Miller Centre for Health Services	National Microbiology Laboratory (NML)	B.1.1.7	GRY		(Spike_H69del
hCoV-19/Canada/NL-NML-55193/2021	EPI_ISL_2161800	C	2021-04-19	2021-05-19	North America	Canada	Newfoundland and Labrador	Human		45	Asymptomatic	Nasopharyngeal swab	Nanopore MinION	ARTIC Network Protocol v1	NS7a_Q62stop results in 49.6% truncation of the protein sequence. NS8_Q27stop results in 78.5% truncation of the protein sequence. Gap of 19 nucleotides when compared to the reference sequence.	info	Dr. Leonard A. Miller Centre for Health Services	National Microbiology Laboratory (NML)	B.1.1.7	GRY		(Spike_H69del
hCoV-19/Canada/NS-NML-48401/2021	EPI_ISL_2162094	C	2021-04-19	2021-05-19	North America	Canada	Nova Scotia	Human	Male	62	unknown	Nasopharyngeal swab	Nanopore MinION	ARTIC Network Protocol v1	Long stretches of NNNs (6.67% of overall sequence). NS7a_Q62stop results in 49.6% truncation of the protein sequence. NS8_Q27stop results in 78.5% truncation of the protein sequence. Gap of 19 nucleotides when compared to the reference sequence.	alert	QEII Health Sciences Centre	National Microbiology Laboratory (NML)	B.1.1.7	GRY		(Spike_H69del,NS8_Q27stop,NSP3_T183I,NSP6_S106del,N_R203K,Spike_A570D,Spike_L5F,Spike_N501Y,NSP3_I1412T,NS8_R52I,Spike_P681H,Spike_Y144del,NS7a_Q62stop,NSP3_A890D,NSP6_G107del,NSP6_F108del,NS8_Y73C,N_G204R,NSP16_P215L,Spike_V70del,NS3_T151I,NSP12_P323L,NSP16_R216N,Spike_D614G,N_D3L,NSP4_T114N,N_S235F)
hCoV-19/Canada/NS-NML-48402/2021	EPI_ISL_2162095	C	2021-04-19	2021-05-19	North America	Canada	Nova Scotia	Human	Male	57	unknown	Nasopharyngeal swab	Nanopore MinION	ARTIC Network Protocol v1	NS7a_Q62stop results in 49.6% truncation of the protein sequence. NS8_Q27stop results in 78.5% truncation of the protein sequence. Gap of 19 nucleotides when compared to the reference sequence.	info	QEII Health Sciences Centre	National Microbiology Laboratory (NML)	B.1.1.7	GRY		(Spike_H69del,NS8_Q27stop,NSP3_T183I,Spike_T716I,NSP6_S106del,N_R203K,Spike_A570D,Spike_L5F,Spike_N501Y,NSP3_I1412T,NS8_R52I,Spike_P681H,NSP6_Q257H,Spike_Y144del,NS7a_Q62stop,NSP6_G107del,NSP3_A890D,Spike_D1118H,NSP6_F108del,NS8_Y73C,N_G204R,NSP16_P215L,Spike_V70del,NS3_T151I,NSP12_P323L,NSP16_R216N,Spike_D614G,N_D3L,Spike_S982A,N_S235F)
hCoV-19/Canada/NS-NML-48406/2021	EPI_ISL_2162098	C	2021-04-19	2021-05-19	North America	Canada	Nova Scotia	Human	Male	34	unknown	Nasopharyngeal swab	Nanopore MinION	ARTIC Network Protocol v1	NS8_Q27stop results in 78.5% truncation of the protein sequence. Gap of 19 nucleotides when compared to the reference sequence.	info	QEII Health Sciences Centre	National Microbiology Laboratory (NML)	B.1.1.7	GRY		(Spike_H69del,NS8_Q27stop,NSP3_T183I,Spike_T716I,NSP6_S106del,NSP14_T378I,N_R203K,Spike_A570D,NS3_T89I,Spike_N501Y,NSP2_T601I,NSP3_I1412T,NS8_R52I,Spike_P681H,Spike_Y144del,NSP3_N844S,NSP6_G107del,NSP3_A890D,Spike_D1118H,NSP6_F108del,NS8_Y73C,N_G204R,Spike_V70del,NSP12_P323L,NSP5_K90R,Spike_D614G,N_D3L,Spike_S982A,N_S235F)
hCoV-19/Canada/NS-NML-48413/2021	EPI_ISL_2162104	C	2021-04-19	2021-05-19	North America	Canada	Nova Scotia	Human	Female	53	unknown	Nasopharyngeal swab	Nanopore MinION	ARTIC Network Protocol v1	NS8_K68stop results in 44.6% truncation of the protein sequence. NS8_Q27stop results in 78.5% truncation of the protein sequence. Gap of 19 nucleotides when compared to the reference sequence.	info	QEII Health Sciences Centre	National Microbiology Laboratory (NML)	B.1.1.7	GRY		(Spike_H69del,NS8_Q27stop,NSP3_T183I,Spike_T716I,NS8_K68stop,NSP6_S106del,N_R203K,Spike_A570D,NS3_W131C,Spike_N501Y,NSP3_I1412T,NS8_R52I,Spike_P681H,Spike_Y144del,NS3_W45R,NSP6_G107del,NSP3_A890D,Spike_D1118H,NSP6_F108del,NS8_Y73C,N_G204R,Spike_V70del,NSP12_P323L,Spike_D614G,N_D3L,Spike_S982A,N_S235F)
hCoV-19/Canada/NS-NML-48415/2021	EPI_ISL_2162105	C	2021-04-19	2021-05-19	North America	Canada	Nova Scotia	Human	Female	6	unknown	Nasopharyngeal swab	Nanopore MinION	ARTIC Network Protocol v1	NS8_K68stop results in 44.6% truncation of the protein sequence. NS8_Q27stop results in 78.5% truncation of the protein sequence. Gap of 19 nucleotides when compared to the reference sequence.	info	QEII Health Sciences Centre	National Microbiology Laboratory (NML)	B.1.1.7	GRY		(Spike_H69del,NS8_Q27stop,NSP3_T183I,Spike_T716I,NS8_K68stop,NSP6_S106del,N_R203K,Spike_A570D,NS3_W131C,NS7a_H73Y,Spike_N501Y,NSP3_I1412T,NS8_R52I,Spike_P681H,Spike_Y144del,NS3_W45R,NSP6_G107del,NSP3_A890D,Spike_D1118H,NSP6_F108del,NS8_Y73C,N_G204R,Spike_V70del,NSP12_P323L,Spike_D614G,N_D3L,Spike_S982A,N_S235F)
hCoV-19/Canada/NS-NML-48417/2021	EPI_ISL_2162106	C	2021-04-19	2021-05-19	North America	Canada	Nova Scotia	Human	Female	27	unknown	Nasopharyngeal swab	Nanopore MinION	ARTIC Network Protocol v1	NS8_K68stop results in 44.6% truncation of the protein sequence. NS8_Q27stop results in 78.5% truncation of the protein sequence. Gap of 19 nucleotides when compared to the reference sequence.	info	QEII Health Sciences Centre	National Microbiology Laboratory (NML)	B.1.1.7	GRY		(Spike_H69del,NS8_Q27stop,NSP3_T183I,Spike_T716I,NS8_K68stop,NSP6_S106del,N_R203K,Spike_A570D,NS3_W131C,Spike_N501Y,NSP3_I1412T,NS8_R52I,Spike_P681H,Spike_Y144del,NS3_W45R,NSP6_G107del,NSP3_A890D,Spike_D1118H,NSP6_F108del,NS8_Y73C,N_G204R,Spike_V70del,NSP12_P323L,Spike_D614G,N_D3L,Spike_S982A,N_S235F)
hCoV-19/Canada/NS-NML-48420/2021	EPI_ISL_2162109	C	2021-04-19	2021-05-19	North America	Canada	Nova Scotia	Human	Female	65	unknown	Nasopharyngeal swab	Nanopore MinION	ARTIC Network Protocol v1	NS8_K68stop results in 44.6% truncation of the protein sequence. NS8_Q27stop results in 78.5% truncation of the protein sequence. Gap of 19 nucleotides when compared to the reference sequence.	info	QEII Health Sciences Centre	National Microbiology Laboratory (NML)	B.1.1.7	GRY		(Spike_H69del,NS8_Q27stop,NSP3_T183I,Spike_T716I,NS8_K68stop,NSP6_S106del,N_R203K,Spike_A570D,NS3_W131C,Spike_N501Y,NSP3_I1412T,NS8_R52I,Spike_P681H,Spike_Y144del,NS3_W45R,NSP6_G107del,NSP3_A890D,Spike_D1118H,NSP6_F108del,NS8_Y73C,N_G204R,Spike_V70del,NSP12_P323L,Spike_D614G,N_D3L,Spike_S982A,N_S235F)
hCoV-19/Canada/NS-NML-48421/2021	EPI_ISL_2162110	C	2021-04-19	2021-05-19	North America	Canada	Nova Scotia	Human	Female	48	unknown	Nasopharyngeal swab	Nanopore MinION	ARTIC Network Protocol v1	NS8_Q27stop results in 78.5% truncation of the protein sequence. Gap of 19 nucleotides when compared to the reference sequence.	info	QEII Health Sciences Centre	National Microbiology Laboratory (NML)	B.1.1.7	GRY		(Spike_H69del,NS8_Q27stop,NSP3_T183I,Spike_T716I,NSP6_S106del,N_R203K,Spike_A570D,NSP16_P12S,Spike_N501Y,NSP3_I1412T,NS8_R52I,Spike_P681H,Spike_Y144del,NSP15_S288F,NSP6_G107del,NSP3_A890D,Spike_D1118H,NSP6_F108del,NS8_Y73C,N_G204R,NSP3_K525T,Spike_V70del,NSP3_S1285F,NSP12_P323L,NSP4_L297F,Spike_D614G,N_D3L,Spike_S982A,N_S235F)
hCoV-19/Canada/NS-NML-48422/2021	EPI_ISL_2162111	C	2021-04-19	2021-05-19	North America	Canada	Nova Scotia	Human	Female	64	unknown	Nasopharyngeal swab	Nanopore MinION	ARTIC Network Protocol v1	NS8_K68stop results in 44.6% truncation of the protein sequence. NS8_Q27stop results in 78.5% truncation of the protein sequence. Gap of 19 nucleotides when compared to the reference sequence.	info	QEII Health Sciences Centre	National Microbiology Laboratory (NML)	B.1.1.7	GRY		(Spike_H69del,NS8_Q27stop,NSP3_T183I,Spike_T716I,NS8_K68stop,NSP6_S106del,N_R203K,Spike_A570D,NS3_W131C,Spike_N501Y,NSP3_I1412T,NS8_R52I,Spike_P681H,Spike_Y144del,NS3_W45R,NSP6_G107del,NSP3_A890D,Spike_D1118H,NSP6_F108del,NS8_Y73C,N_G204R,Spike_V70del,NSP12_P323L,Spike_D614G,N_D3L,Spike_S982A,N_S235F)
hCoV-19/Canada/NS-NML-48425/2021	EPI_ISL_2162112	C	2021-04-19	2021-05-19	North America	Canada	Nova Scotia	Human	Female	28	unknown	Nasopharyngeal swab	Nanopore MinION	ARTIC Network Protocol v1	NS8_K68stop results in 44.6% truncation of the protein sequence. NS8_Q27stop results in 78.5% truncation of the protein sequence. Gap of 19 nucleotides when compared to the reference sequence.	info	QEII Health Sciences Centre	National Microbiology Laboratory (NML)	B.1.1.7	GRY		(Spike_H69del,NS8_Q27stop,NSP3_T183I,Spike_T716I,NS8_K68stop,NSP6_S106del,N_R203K,Spike_A570D,NS3_W131C,Spike_N501Y,NSP3_I1412T,NS8_R52I,Spike_P681H,Spike_Y144del,NS3_W45R,NSP6_G107del,NSP3_A890D,Spike_D1118H,NSP6_F108del,NS8_Y73C,N_G204R,Spike_V70del,NSP12_P323L,Spike_D614G,N_D3L,Spike_S982A,N_S235F)
hCoV-19/Canada/NS-NML-48426/2021	EPI_ISL_2162113	C	2021-04-19	2021-05-19	North America	Canada	Nova Scotia	Human	Female	4	unknown	Nasopharyngeal swab	Nanopore MinION	ARTIC Network Protocol v1	NS8_K68stop results in 44.6% truncation of the protein sequence. NS8_Q27stop results in 78.5% truncation of the protein sequence. Gap of 19 nucleotides when compared to the reference sequence.	info	QEII Health Sciences Centre	National Microbiology Laboratory (NML)	B.1.1.7	GRY		(Spike_H69del,NS8_Q27stop,NSP3_T183I,Spike_T716I,NS8_K68stop,NSP6_S106del,N_R203K,Spike_A570D,NS3_W131C,Spike_N501Y,NSP3_I1412T,NS8_R52I,Spike_P681H,Spike_Y144del,NS3_W45R,NSP6_G107del,NSP3_A890D,Spike_D1118H,NSP6_F108del,NS8_Y73C,N_G204R,Spike_V70del,NSP12_P323L,Spike_D614G,N_D3L,Spike_S982A,N_S235F)
hCoV-19/Canada/NS-NML-48427/2021	EPI_ISL_2162114	C	2021-04-19	2021-05-19	North America	Canada	Nova Scotia	Human	Male	36	unknown	Nasopharyngeal swab	Nanopore MinION	ARTIC Network Protocol v1	NS8_Q27stop results in 78.5% truncation of the protein sequence. Gap of 19 nucleotides when compared to the reference sequence.	info	QEII Health Sciences Centre	National Microbiology Laboratory (NML)	B.1.1.7	GRY		(Spike_H69del,NS8_Q27stop,NSP3_T183I,Spike_T716I,NSP6_S106del,N_R203K,Spike_A570D,Spike_N501Y,NSP3_I1412T,NS8_R52I,Spike_P681H,Spike_Y144del,NSP15_S288F,NSP6_G107del,NSP3_A890D,Spike_D1118H,NSP6_F108del,NS8_Y73C,N_G204R,NSP3_K525T,Spike_V70del,NSP12_P323L,Spike_D614G,N_D3L,Spike_S982A,N_S235F)
hCoV-19/Canada/NS-NML-48428/2021	EPI_ISL_2162115	C	2021-04-19	2021-05-19	North America	Canada	Nova Scotia	Human	Female	49	unknown	Nasopharyngeal swab	Nanopore MinION	ARTIC Network Protocol v1	NS8_K68stop results in 44.6% truncation of the protein sequence. NS8_Q27stop results in 78.5% truncation of the protein sequence. Gap of 19 nucleotides when compared to the reference sequence.	info	QEII Health Sciences Centre	National Microbiology Laboratory (NML)	B.1.1.7	GRY		(Spike_H69del,NS8_Q27stop,NSP3_T183I,Spike_T716I,NS8_K68stop,NSP6_S106del,N_R203K,Spike_A570D,NS3_W131C,Spike_N501Y,NSP3_I1412T,NS8_R52I,Spike_P681H,Spike_Y144del,NS3_W45R,NSP6_G107del,NSP3_A890D,Spike_D1118H,NSP6_F108del,NS8_Y73C,N_G204R,Spike_V70del,NSP12_P323L,Spike_D614G,N_D3L,Spike_S982A,N_S235F)
hCoV-19/Canada/NS-NML-48430/2021	EPI_ISL_2162116	C	2021-04-19	2021-05-19	North America	Canada	Nova Scotia	Human	Female	45	unknown	Nasopharyngeal swab	Nanopore MinION	ARTIC Network Protocol v1	NS8_Q27stop results in 78.5% truncation of the protein sequence. Gap of 19 nucleotides when compared to the reference sequence.	info	QEII Health Sciences Centre	National Microbiology Laboratory (NML)	B.1.1.7	GRY		(Spike_H69del,NS3_S272G,NS8_Q27stop,NSP3_T183I,Spike_T716I,NSP6_S106del,N_R203K,Spike_A570D,NSP8_Q24R,NSP3_T942I,NSP13_K460R,Spike_N501Y,NSP3_I1412T,NS8_R52I,Spike_P681H,Spike_Y144del,NSP3_T749A,NSP6_G107del,NSP3_A890D,Spike_D1118H,NSP6_F108del,NS8_Y73C,N_G204R,NSP3_V765F,Spike_V70del,NSP12_P323L,Spike_D614G,N_D3L,Spike_S982A,NSP14_L411V,N_S235F)
hCoV-19/Canada/NS-NML-48432/2021	EPI_ISL_2162117	C	2021-04-19	2021-05-19	North America	Canada	Nova Scotia	Human	Male	46	unknown	Nasopharyngeal swab	Nanopore MinION	ARTIC Network Protocol v1	Stretches of NNNs (4.58% of overall sequence). Gap of 19 nucleotides when compared to the reference sequence. NS7a without BLAST coverage. NS7b without BLAST coverage. NS6 without BLAST coverage.	warn	QEII Health Sciences Centre	National Microbiology Laboratory (NML)	B.1.1.7	GRY		(Spike_H69del,NSP2_S211F,NSP3_T183I,Spike_T716I,NSP6_S106del,N_R203K,Spike_A570D,NS3_W131C,Spike_L5F,Spike_N501Y,NSP3_I1412T,Spike_P681H,Spike_Y144del,N_S327L,NS3_W45R,NSP6_G107del,NSP3_A890D,Spike_D1118H,NSP6_F108del,N_G204R,Spike_V70del,NSP12_P323L,Spike_D614G,N_D3L,Spike_S982A,N_S235F)
hCoV-19/Canada/NS-NML-48433/2021	EPI_ISL_2162118	C	2021-04-19	2021-05-19	North America	Canada	Nova Scotia	Human	Male	5	unknown	Nasopharyngeal swab	Nanopore MinION	ARTIC Network Protocol v1	NS8_K68stop results in 44.6% truncation of the protein sequence. NS8_Q27stop results in 78.5% truncation of the protein sequence. Gap of 19 nucleotides when compared to the reference sequence.	info	QEII Health Sciences Centre	National Microbiology Laboratory (NML)	B.1.1.7	GRY		(Spike_H69del,NS8_Q27stop,NSP3_T183I,Spike_T716I,NS8_K68stop,NSP6_S106del,N_R203K,Spike_A570D,NS3_W131C,Spike_N501Y,NSP3_I1412T,NS8_R52I,Spike_P681H,Spike_Y144del,NS3_W45R,NSP6_G107del,NSP3_A890D,Spike_D1118H,NSP6_F108del,NS8_Y73C,N_G204R,Spike_V70del,NSP12_P323L,Spike_D614G,N_D3L,Spike_S982A,N_S235F)
hCoV-19/Canada/NS-NML-48434/2021	EPI_ISL_2162119	C	2021-04-19	2021-05-19	North America	Canada	Nova Scotia	Human	Female	31	unknown	Nasopharyngeal swab	Nanopore MinION	ARTIC Network Protocol v1	NS8_K68stop results in 44.6% truncation of the protein sequence. NS8_Q27stop results in 78.5% truncation of the protein sequence. Gap of 19 nucleotides when compared to the reference sequence.	info	QEII Health Sciences Centre	National Microbiology Laboratory (NML)	B.1.1.7	GRY		(Spike_H69del,NS8_Q27stop,NSP3_T183I,Spike_T716I,NS8_K68stop,NSP6_S106del,N_R203K,Spike_A570D,NS3_W131C,Spike_N501Y,NSP3_I1412T,NS8_R52I,Spike_P681H,Spike_Y144del,NS3_W45R,NSP6_G107del,NSP3_A890D,Spike_D1118H,NSP6_F108del,NS8_Y73C,N_G204R,Spike_V70del,NSP12_P323L,Spike_D614G,N_D3L,Spike_S982A,N_S235F)
hCoV-19/Canada/NS-NML-48435/2021	EPI_ISL_2162120	C	2021-04-19	2021-05-19	North America	Canada	Nova Scotia	Human	Male	28	unknown	Nasopharyngeal swab	Nanopore MinION	ARTIC Network Protocol v1	Long stretches of NNNs (6.67% of overall sequence). Gap of 13 nucleotides when compared to the reference sequence.	alert	QEII Health Sciences Centre	National Microbiology Laboratory (NML)	B.1.617.2	G		(N_D63G,N_R203M,N_P383S,NSP12_G671S,Spike_G142D,NSP6_T181I,N_T379I,NS3_S26L,Spike_P681R,Spike_R158del,NS7a_V82A,Spike_F157del,Spike_T19R,NS7a_T120I,Spike_A222V,N_D377Y,M_I82T,NSP6_V149A,NSP3_P822L,Spike_E156G,NSP4_A446V,Spike_T478K,NSP12_P323L,Spike_D614G,Spike_L452R)
hCoV-19/Canada/NL-NML-43022/2021	EPI_ISL_2161796	C	2021-04-18	2021-05-19	North America	Canada	Newfoundland and Labrador	Human		38	unknown	Nasopharyngeal swab	Nanopore MinION	ARTIC Network Protocol v1	NS7a_Q62stop results in 49.6% truncation of the protein sequence. NS8_Q27stop results in 78.5% truncation of the protein sequence. Gap of 19 nucleotides when compared to the reference sequence.	info	Dr. Leonard A. Miller Centre for Health Services	National Microbiology Laboratory (NML)	B.1.1.7	GRY		(Spike_H69del
hCoV-19/Canada/NL-NML-55190/2021	EPI_ISL_2161797	C	2021-04-18	2021-05-19	North America	Canada	Newfoundland and Labrador	Human		31	Symptomatic	Nasopharyngeal swab	Nanopore MinION	ARTIC Network Protocol v1	NS7a_Q62stop results in 49.6% truncation of the protein sequence. NS8_Q27stop results in 78.5% truncation of the protein sequence. Gap of 19 nucleotides when compared to the reference sequence.	info	Dr. Leonard A. Miller Centre for Health Services	National Microbiology Laboratory (NML)	B.1.1.7	GRY		(Spike_H69del
hCoV-19/Canada/NL-NML-55191/2021	EPI_ISL_2161798	C	2021-04-18	2021-05-19	North America	Canada	Newfoundland and Labrador	Human		63	Symptomatic	Nasopharyngeal swab	Nanopore MinION	ARTIC Network Protocol v1	NS8_Q27stop results in 78.5% truncation of the protein sequence. Gap of 19 nucleotides when compared to the reference sequence.	info	Dr. Leonard A. Miller Centre for Health Services	National Microbiology Laboratory (NML)	B.1.1.7	GRY		(Spike_H69del
hCoV-19/Canada/NS-NML-48394/2021	EPI_ISL_2162088	C	2021-04-18	2021-05-19	North America	Canada	Nova Scotia	Human	Male	29	unknown	Nasopharyngeal swab	Nanopore MinION	ARTIC Network Protocol v1	NS7a_Q62stop results in 49.6% truncation of the protein sequence. NS8_Q27stop results in 78.5% truncation of the protein sequence. Gap of 19 nucleotides when compared to the reference sequence.	info	QEII Health Sciences Centre	National Microbiology Laboratory (NML)	B.1.1.7	GRY		(Spike_H69del,NS8_Q27stop,NSP3_T183I,Spike_T716I,NSP6_S106del,N_R203K,Spike_A570D,Spike_L5F,Spike_N501Y,NSP3_I1412T,NS8_R52I,Spike_P681H,Spike_Y144del,NS7a_Q62stop,NSP6_G107del,NSP3_A890D,Spike_D1118H,NSP6_F108del,NS8_Y73C,N_G204R,NSP16_P215L,Spike_V70del,NS3_T151I,NSP12_P323L,NSP16_R216N,Spike_D614G,N_D3L,Spike_S982A,N_S235F)
hCoV-19/Canada/NS-NML-48399/2021	EPI_ISL_2162092	C	2021-04-18	2021-05-19	North America	Canada	Nova Scotia	Human	Female	1	unknown	Nasopharyngeal swab	Nanopore MinION	ARTIC Network Protocol v1	NS8_Q27stop results in 78.5% truncation of the protein sequence. Gap of 19 nucleotides when compared to the reference sequence.	info	QEII Health Sciences Centre	National Microbiology Laboratory (NML)	B.1.1.7	GRY		(Spike_H69del,NS8_Q27stop,NSP12_H82Y,NSP3_T183I,Spike_T716I,NSP6_S106del,N_R203K,Spike_A570D,Spike_N501Y,NSP3_I1412T,NS8_R52I,Spike_P681H,Spike_Y144del,NSP15_F329L,Spike_S98F,NSP2_L550F,Spike_D138H,NSP2_P181S,NSP6_G107del,NSP3_A890D,Spike_D1118H,NSP6_F108del,NS8_Y73C,N_G204R,Spike_V70del,NSP12_P323L,Spike_D614G,N_D3L,Spike_S982A,NSP2_A593V,N_S235F)
hCoV-19/Canada/NS-NML-48400/2021	EPI_ISL_2162093	C	2021-04-18	2021-05-19	North America	Canada	Nova Scotia	Human	Male	33	unknown	Nasopharyngeal swab	Nanopore MinION	ARTIC Network Protocol v1	Gap of 24 nucleotides when compared to the reference sequence.	info	QEII Health Sciences Centre	National Microbiology Laboratory (NML)	B.1.525	G		(Spike_H69del,NSP12_P323F,M_I82T,Spike_A67V,N_A12G,NSP3_T1189I,NSP6_G107del,E_L21F,NSP6_S106del,Spike_E484K,N_T205I,NSP6_F108del,Spike_Q52R,Spike_V70del,Spike_K150N,Spike_D614G,Spike_Y144del,Spike_F888L,Spike_Q677H)
hCoV-19/Canada/NS-NML-48404/2021	EPI_ISL_2162096	N	2021-04-18	2021-05-19	North America	Canada	Nova Scotia	Human	Female	22	unknown	Nasopharyngeal swab	Nanopore MinION	ARTIC Network Protocol v1	NS8_K68stop results in 44.6% truncation of the protein sequence. NS8_Q27stop results in 78.5% truncation of the protein sequence. Gap of 19 nucleotides when compared to the reference sequence.	info	QEII Health Sciences Centre	National Microbiology Laboratory (NML)	B.1.1.7	GRY		(Spike_H69del,NS8_Q27stop,NSP2_S211F,NSP3_T183I,Spike_T716I,NS8_K68stop,NSP6_S106del,N_R203K,Spike_A570D,NS3_W131C,Spike_N501Y,NSP3_I1412T,NS8_R52I,Spike_P681H,Spike_Y144del,N_S327L,NS3_W45R,NSP6_G107del,NSP3_A890D,Spike_D1118H,NSP6_F108del,NS8_Y73C,N_G204R,Spike_V70del,NSP12_P323L,Spike_D614G,N_D3L,Spike_S982A,N_S235F)
hCoV-19/Canada/NS-NML-48407/2021	EPI_ISL_2162099	C	2021-04-18	2021-05-19	North America	Canada	Nova Scotia	Human	Male	63	unknown	Nasopharyngeal swab	Nanopore MinION	ARTIC Network Protocol v1	NS8_K68stop results in 44.6% truncation of the protein sequence. NS8_Q27stop results in 78.5% truncation of the protein sequence. Gap of 19 nucleotides when compared to the reference sequence.	info	QEII Health Sciences Centre	National Microbiology Laboratory (NML)	B.1.1.7	GRY		(Spike_H69del,NS8_Q27stop,NSP3_T183I,Spike_T716I,NS8_K68stop,NSP6_S106del,N_R203K,Spike_A570D,NS3_W131C,Spike_N501Y,NSP3_I1412T,NS8_R52I,Spike_P681H,Spike_Y144del,NS3_W45R,NSP6_G107del,NSP3_A890D,Spike_D1118H,NSP6_F108del,NS8_Y73C,N_G204R,Spike_V70del,NSP12_P323L,Spike_D614G,N_D3L,Spike_S982A,N_S235F)
hCoV-19/Canada/NS-NML-48408/2021	EPI_ISL_2162100	C	2021-04-18	2021-05-19	North America	Canada	Nova Scotia	Human	Male	17	unknown	Nasopharyngeal swab	Nanopore MinION	ARTIC Network Protocol v1	NS8_K68stop results in 44.6% truncation of the protein sequence. NS8_Q27stop results in 78.5% truncation of the protein sequence. Gap of 19 nucleotides when compared to the reference sequence.	info	QEII Health Sciences Centre	National Microbiology Laboratory (NML)	B.1.1.7	GRY		(Spike_H69del,NS8_Q27stop,NSP3_T183I,Spike_T716I,NS8_K68stop,NSP6_S106del,N_R203K,Spike_A570D,NS3_W131C,Spike_N501Y,NSP3_I1412T,NS8_R52I,Spike_P681H,Spike_Y144del,NS3_W45R,NSP6_G107del,NSP3_A890D,Spike_D1118H,NSP6_F108del,NS8_Y73C,N_G204R,Spike_V70del,NSP12_P323L,Spike_D614G,N_D3L,Spike_S982A,N_S235F)
hCoV-19/Canada/NS-NML-48409/2021	EPI_ISL_2162101	C	2021-04-18	2021-05-19	North America	Canada	Nova Scotia	Human	Female	11	unknown	Nasopharyngeal swab	Nanopore MinION	ARTIC Network Protocol v1	NS8_K68stop results in 44.6% truncation of the protein sequence. NS8_Q27stop results in 78.5% truncation of the protein sequence. Gap of 19 nucleotides when compared to the reference sequence.	info	QEII Health Sciences Centre	National Microbiology Laboratory (NML)	B.1.1.7	GRY		(Spike_H69del,NS8_Q27stop,NSP3_T183I,Spike_T716I,NS8_K68stop,NSP6_S106del,N_R203K,Spike_A570D,NS3_W131C,Spike_N501Y,NSP3_I1412T,NS8_R52I,Spike_P681H,Spike_Y144del,NS3_W45R,NSP6_G107del,NSP3_A890D,Spike_D1118H,NSP6_F108del,NS8_Y73C,N_G204R,Spike_V70del,NSP12_P323L,Spike_D614G,N_D3L,Spike_S982A,N_S235F)
hCoV-19/Canada/NS-NML-48410/2021	EPI_ISL_2162102	C	2021-04-18	2021-05-19	North America	Canada	Nova Scotia	Human	Female	61	unknown	Nasopharyngeal swab	Nanopore MinION	ARTIC Network Protocol v1	NS8_K68stop results in 44.6% truncation of the protein sequence. NS8_Q27stop results in 78.5% truncation of the protein sequence. Gap of 19 nucleotides when compared to the reference sequence.	info	QEII Health Sciences Centre	National Microbiology Laboratory (NML)	B.1.1.7	GRY		(Spike_H69del,NS8_Q27stop,NSP3_T183I,Spike_T716I,NS8_K68stop,NSP6_S106del,N_R203K,Spike_A570D,NS3_W131C,Spike_N501Y,NSP3_I1412T,NS8_R52I,Spike_P681H,Spike_Y144del,NS3_W45R,NSP6_G107del,NSP3_A890D,Spike_D1118H,NSP6_F108del,NS8_Y73C,N_G204R,Spike_V70del,NSP12_P323L,Spike_D614G,N_D3L,Spike_S982A,N_S235F)
hCoV-19/Canada/NS-NML-48411/2021	EPI_ISL_2162103	C	2021-04-18	2021-05-19	North America	Canada	Nova Scotia	Human	Male	64	unknown	Nasopharyngeal swab	Nanopore MinION	ARTIC Network Protocol v1	NS8_K68stop results in 44.6% truncation of the protein sequence. NS8_Q27stop results in 78.5% truncation of the protein sequence. Gap of 19 nucleotides when compared to the reference sequence.	info	QEII Health Sciences Centre	National Microbiology Laboratory (NML)	B.1.1.7	GRY		(Spike_H69del,NS8_Q27stop,NSP3_T183I,Spike_T716I,NS8_K68stop,NSP6_S106del,N_R203K,Spike_A570D,NS3_W131C,Spike_N501Y,NSP3_I1412T,NS8_R52I,Spike_P681H,Spike_Y144del,NS3_W45R,NSP6_G107del,NSP3_A890D,Spike_D1118H,NSP6_F108del,NS8_Y73C,N_G204R,Spike_V70del,NSP12_P323L,Spike_D614G,N_D3L,Spike_S982A,N_S235F)
hCoV-19/Canada/NL-NML-43021/2021	EPI_ISL_2161795	C	2021-04-17	2021-05-19	North America	Canada	Newfoundland and Labrador	Human		30	Asymptomatic	Nasopharyngeal swab	Nanopore MinION	ARTIC Network Protocol v1	NS7a_Q62stop results in 49.6% truncation of the protein sequence. NS8_Q27stop results in 78.5% truncation of the protein sequence. Gap of 19 nucleotides when compared to the reference sequence.	info	Dr. Leonard A. Miller Centre for Health Services	National Microbiology Laboratory (NML)	B.1.1.7	GRY		(Spike_H69del
hCoV-19/Canada/NS-NML-48380/2021	EPI_ISL_2162074	C	2021-04-17	2021-05-19	North America	Canada	Nova Scotia	Human	Male	40	unknown	Nasopharyngeal swab	Nanopore MinION	ARTIC Network Protocol v1	NS7a_Q62stop results in 49.6% truncation of the protein sequence. NS8_Q27stop results in 78.5% truncation of the protein sequence. Gap of 19 nucleotides when compared to the reference sequence.	info	QEII Health Sciences Centre	National Microbiology Laboratory (NML)	B.1.1.7	GRY		(Spike_H69del,NS8_Q27stop,NSP3_T183I,Spike_T716I,NSP6_S106del,N_R203K,Spike_A570D,Spike_L5F,Spike_N501Y,NSP3_I1412T,NS8_R52I,Spike_P681H,Spike_Y144del,NS7a_Q62stop,NSP6_G107del,NSP3_A890D,Spike_D1118H,NSP6_F108del,NS8_Y73C,N_G204R,NSP16_P215L,Spike_V70del,NS3_T151I,NSP12_P323L,NSP16_R216N,Spike_D614G,N_D3L,NSP9_M101T,Spike_S982A,NSP4_T114N,N_S235F)
hCoV-19/Canada/NS-NML-48381/2021	EPI_ISL_2162075	C	2021-04-17	2021-05-19	North America	Canada	Nova Scotia	Human	Male	61	unknown	Nasopharyngeal swab	Nanopore MinION	ARTIC Network Protocol v1	Long stretches of NNNs (6.67% of overall sequence). NS7a_Q62stop results in 49.6% truncation of the protein sequence. NS8_Q27stop results in 78.5% truncation of the protein sequence. Gap of 19 nucleotides when compared to the reference sequence.	alert	QEII Health Sciences Centre	National Microbiology Laboratory (NML)	B.1.1.7	GRY		(Spike_H69del,NS8_Q27stop,NSP3_T183I,NSP6_S106del,N_R203K,Spike_A570D,Spike_L5F,Spike_N501Y,NSP3_I1412T,NS8_R52I,Spike_P681H,Spike_Y144del,NS7a_Q62stop,NSP3_A890D,NSP6_G107del,NSP6_F108del,NS8_Y73C,N_G204R,NSP16_P215L,Spike_V70del,NS3_T151I,NSP12_P323L,NSP16_R216N,Spike_D614G,N_D3L,N_S235F)
hCoV-19/Canada/NS-NML-48382/2021	EPI_ISL_2162076	C	2021-04-17	2021-05-19	North America	Canada	Nova Scotia	Human	Male	53	unknown	Nasopharyngeal swab	Nanopore MinION	ARTIC Network Protocol v1	NS7a_Q62stop results in 49.6% truncation of the protein sequence. NS8_Q27stop results in 78.5% truncation of the protein sequence. Gap of 19 nucleotides when compared to the reference sequence.	info	QEII Health Sciences Centre	National Microbiology Laboratory (NML)	B.1.1.7	GRY		(Spike_H69del,NS8_Q27stop,NSP3_T183I,Spike_T716I,NSP6_S106del,N_R203K,Spike_A570D,Spike_L5F,Spike_N501Y,NSP3_I1412T,NS8_R52I,Spike_P681H,Spike_Y144del,NS7a_Q62stop,NSP6_G107del,NSP3_A890D,Spike_D1118H,NSP6_F108del,NS8_Y73C,N_G204R,NSP16_P215L,Spike_V70del,NS3_T151I,NSP12_P323L,NSP16_R216N,Spike_D614G,N_D3L,Spike_S982A,NSP4_T114N,N_S235F)
hCoV-19/Canada/NS-NML-48383/2021	EPI_ISL_2162077	C	2021-04-17	2021-05-19	North America	Canada	Nova Scotia	Human	Male	25	unknown	Nasopharyngeal swab	Nanopore MinION	ARTIC Network Protocol v1	NS7a_Q62stop results in 49.6% truncation of the protein sequence. NS8_Q27stop results in 78.5% truncation of the protein sequence. Gap of 19 nucleotides when compared to the reference sequence.	info	QEII Health Sciences Centre	National Microbiology Laboratory (NML)	B.1.1.7	GRY		(Spike_H69del,NS8_Q27stop,NSP3_T183I,Spike_T716I,NSP6_S106del,N_R203K,Spike_A570D,Spike_L5F,Spike_N501Y,NSP3_I1412T,NS8_R52I,Spike_P681H,Spike_Y144del,NS7a_Q62stop,NSP6_G107del,NSP3_A890D,Spike_D1118H,NSP6_F108del,NS8_Y73C,N_G204R,NSP16_P215L,Spike_V70del,NS3_T151I,NSP12_P323L,NSP16_R216N,Spike_D614G,N_D3L,Spike_S982A,N_S235F)
hCoV-19/Canada/NS-NML-48384/2021	EPI_ISL_2162078	C	2021-04-17	2021-05-19	North America	Canada	Nova Scotia	Human	Female	46	unknown	Nasopharyngeal swab	Nanopore MinION	ARTIC Network Protocol v1	NS8_K68stop results in 44.6% truncation of the protein sequence. NS8_Q27stop results in 78.5% truncation of the protein sequence. Gap of 19 nucleotides when compared to the reference sequence.	info	QEII Health Sciences Centre	National Microbiology Laboratory (NML)	B.1.1.7	GRY		(Spike_H69del,NS8_Q27stop,NSP3_T183I,Spike_T716I,NS8_K68stop,NSP6_S106del,N_R203K,Spike_A570D,NS3_W131C,NSP13_L581F,Spike_N501Y,NSP3_I1412T,NS8_R52I,Spike_P681H,Spike_Y144del,N_D377Y,NSP6_G107del,NSP3_A890D,Spike_D1118H,NSP6_F108del,NS8_Y73C,N_G204R,Spike_V70del,NSP12_P323L,Spike_D614G,N_D3L,Spike_S982A,N_S235F)
hCoV-19/Canada/NS-NML-48386/2021	EPI_ISL_2162080	C	2021-04-17	2021-05-19	North America	Canada	Nova Scotia	Human	Female	21	unknown	Nasopharyngeal swab	Nanopore MinION	ARTIC Network Protocol v1	NS8_K68stop results in 44.6% truncation of the protein sequence. NS8_Q27stop results in 78.5% truncation of the protein sequence. Gap of 19 nucleotides when compared to the reference sequence.	info	QEII Health Sciences Centre	National Microbiology Laboratory (NML)	B.1.1.7	GRY		(Spike_H69del,NS8_Q27stop,NSP2_S211F,NSP3_T183I,Spike_T716I,NS8_K68stop,NSP6_S106del,N_R203K,Spike_A570D,NS3_W131C,Spike_N501Y,NSP3_I1412T,NS8_R52I,Spike_P681H,Spike_Y144del,N_S327L,NS3_W45R,NSP6_G107del,NSP3_A890D,Spike_D1118H,NSP6_F108del,NS8_Y73C,N_G204R,Spike_V70del,NSP12_P323L,Spike_D614G,N_D3L,Spike_S982A,N_S235F)
hCoV-19/Canada/NS-NML-48387/2021	EPI_ISL_2162081	C	2021-04-17	2021-05-19	North America	Canada	Nova Scotia	Human	Female	74	unknown	Nasopharyngeal swab	Nanopore MinION	ARTIC Network Protocol v1	NS8_K68stop results in 44.6% truncation of the protein sequence. NS8_Q27stop results in 78.5% truncation of the protein sequence. Gap of 19 nucleotides when compared to the reference sequence.	info	QEII Health Sciences Centre	National Microbiology Laboratory (NML)	B.1.1.7	GRY		(Spike_H69del,NS8_Q27stop,NSP3_T183I,Spike_T716I,NS8_K68stop,NSP6_S106del,N_R203K,Spike_A570D,NS3_W131C,Spike_N501Y,NSP3_I1412T,NS8_R52I,Spike_P681H,Spike_Y144del,NS3_W45R,NSP6_G107del,NSP3_A890D,Spike_D1118H,NSP6_F108del,NS8_Y73C,N_G204R,Spike_V70del,NSP12_P323L,Spike_D614G,N_D3L,Spike_S982A,N_S235F)
hCoV-19/Canada/NS-NML-48388/2021	EPI_ISL_2162082	C	2021-04-17	2021-05-19	North America	Canada	Nova Scotia	Human	Female	21	unknown	Nasopharyngeal swab	Nanopore MinION	ARTIC Network Protocol v1	NS8_K68stop results in 44.6% truncation of the protein sequence. NS8_Q27stop results in 78.5% truncation of the protein sequence. Gap of 19 nucleotides when compared to the reference sequence.	info	QEII Health Sciences Centre	National Microbiology Laboratory (NML)	B.1.1.7	GRY		(Spike_H69del,NS8_Q27stop,NSP2_S211F,NSP3_T183I,Spike_T716I,NS8_K68stop,NSP6_S106del,N_R203K,Spike_A570D,NS3_W131C,Spike_N501Y,NSP3_I1412T,NS8_R52I,Spike_P681H,Spike_Y144del,N_S327L,NS3_W45R,NSP6_G107del,NSP3_A890D,Spike_D1118H,NSP6_F108del,NS8_Y73C,N_G204R,Spike_V70del,NSP12_P323L,Spike_D614G,N_D3L,Spike_S982A,N_S235F)
hCoV-19/Canada/NS-NML-48389/2021	EPI_ISL_2162083	C	2021-04-17	2021-05-19	North America	Canada	Nova Scotia	Human	Male	61	unknown	Nasopharyngeal swab	Nanopore MinION	ARTIC Network Protocol v1	NS8_Q27stop results in 78.5% truncation of the protein sequence. Gap of 19 nucleotides when compared to the reference sequence.	info	QEII Health Sciences Centre	National Microbiology Laboratory (NML)	B.1.1.7	GRY		(Spike_H69del,NS8_Q27stop,NSP3_T183I,Spike_T716I,NSP6_S106del,N_R203K,Spike_A570D,Spike_N501Y,NSP3_I1412T,NS8_R52I,Spike_P681H,Spike_Y144del,NSP15_S288F,NSP6_G107del,NSP3_A890D,NSP14_V290F,Spike_D1118H,NSP6_F108del,NSP3_T656I,NS8_Y73C,N_G204R,NSP3_K525T,Spike_V70del,NSP12_P323L,Spike_D614G,N_D3L,Spike_S982A,N_S235F)
hCoV-19/Canada/NS-NML-48390/2021	EPI_ISL_2162084	C	2021-04-17	2021-05-19	North America	Canada	Nova Scotia	Human	Female	44	unknown	Nasopharyngeal swab	Nanopore MinION	ARTIC Network Protocol v1	Stretches of NNNs (4.58% of overall sequence). Gap of 19 nucleotides when compared to the reference sequence. NS7a without BLAST coverage. NS7b without BLAST coverage. NS6 without BLAST coverage.	warn	QEII Health Sciences Centre	National Microbiology Laboratory (NML)	B.1.1.7	GRY		(Spike_H69del,NSP2_S211F,NSP3_T183I,Spike_T716I,NSP6_S106del,N_R203K,Spike_A570D,NS3_W131C,Spike_L5F,Spike_N501Y,NSP3_I1412T,Spike_P681H,Spike_Y144del,N_S327L,NS3_W45R,NSP6_G107del,NSP3_A890D,Spike_D1118H,NSP6_F108del,N_G204R,Spike_V70del,NSP12_P323L,Spike_D614G,N_D3L,Spike_S982A,N_S235F)
hCoV-19/Canada/NS-NML-48391/2021	EPI_ISL_2162085	C	2021-04-17	2021-05-19	North America	Canada	Nova Scotia	Human	Female	11	unknown	Nasopharyngeal swab	Nanopore MinION	ARTIC Network Protocol v1	Stretches of NNNs (3.14% of overall sequence). NS8_K68stop results in 44.6% truncation of the protein sequence. NS8_Q27stop results in 78.5% truncation of the protein sequence. Gap of 19 nucleotides when compared to the reference sequence.	warn	QEII Health Sciences Centre	National Microbiology Laboratory (NML)	B.1.1.7	GRY		(Spike_H69del,NS8_Q27stop,NSP3_T183I,Spike_T716I,NS8_K68stop,NSP6_S106del,N_R203K,Spike_A570D,NS3_W131C,Spike_N501Y,NSP3_I1412T,NS8_R52I,Spike_P681H,Spike_Y144del,NS3_W45R,NSP6_G107del,NSP3_A890D,Spike_D1118H,NSP6_F108del,NS8_Y73C,N_G204R,Spike_V70del,NSP12_P323L,Spike_D614G,N_D3L,Spike_S982A,N_S235F)
hCoV-19/Canada/NS-NML-48392/2021	EPI_ISL_2162086	C	2021-04-17	2021-05-19	North America	Canada	Nova Scotia	Human	Male	38	unknown	Nasopharyngeal swab	Nanopore MinION	ARTIC Network Protocol v1	NS8_K68stop results in 44.6% truncation of the protein sequence. NS8_Q27stop results in 78.5% truncation of the protein sequence. Gap of 19 nucleotides when compared to the reference sequence.	info	QEII Health Sciences Centre	National Microbiology Laboratory (NML)	B.1.1.7	GRY		(Spike_H69del,NS8_Q27stop,NSP3_T183I,Spike_T716I,NS8_K68stop,NSP6_S106del,N_R203K,Spike_A570D,NS3_W131C,Spike_N501Y,NSP3_I1412T,NS8_R52I,Spike_P681H,Spike_Y144del,NS3_W45R,NSP6_G107del,NSP3_A890D,Spike_D1118H,NSP6_F108del,NS8_Y73C,N_G204R,Spike_V70del,NSP12_P323L,Spike_D614G,N_D3L,Spike_S982A,N_S235F)
hCoV-19/Canada/NS-NML-48393/2021	EPI_ISL_2162087	C	2021-04-17	2021-05-19	North America	Canada	Nova Scotia	Human	Male	6	unknown	Nasopharyngeal swab	Nanopore MinION	ARTIC Network Protocol v1	Long stretches of NNNs (6.67% of overall sequence). NS8_K68stop results in 44.6% truncation of the protein sequence. NS8_Q27stop results in 78.5% truncation of the protein sequence. Gap of 19 nucleotides when compared to the reference sequence.	alert	QEII Health Sciences Centre	National Microbiology Laboratory (NML)	B.1.1.7	GRY		(Spike_H69del,NS8_Q27stop,NSP3_T183I,NS8_K68stop,NSP6_S106del,N_R203K,Spike_A570D,NS3_W131C,Spike_N501Y,NSP3_I1412T,NS8_R52I,Spike_P681H,Spike_Y144del,NS3_W45R,NSP6_G107del,NSP3_A890D,NSP6_F108del,NS8_Y73C,N_G204R,Spike_V70del,NSP12_P323L,Spike_D614G,N_D3L,N_S235F)
hCoV-19/Canada/NS-NML-48395/2021	EPI_ISL_2162089	C	2021-04-17	2021-05-19	North America	Canada	Nova Scotia	Human	Female	35	unknown	Nasopharyngeal swab	Nanopore MinION	ARTIC Network Protocol v1	NS8_K68stop results in 44.6% truncation of the protein sequence. NS8_Q27stop results in 78.5% truncation of the protein sequence. Gap of 19 nucleotides when compared to the reference sequence.	info	QEII Health Sciences Centre	National Microbiology Laboratory (NML)	B.1.1.7	GRY		(Spike_H69del,NS8_Q27stop,NSP3_T183I,Spike_T716I,NS8_K68stop,NSP6_S106del,N_R203K,Spike_A570D,NS3_W131C,Spike_N501Y,NSP3_I1412T,NS8_R52I,Spike_P681H,Spike_Y144del,NS3_W45R,NSP6_G107del,NSP3_A890D,Spike_D1118H,NSP6_F108del,NS8_Y73C,N_G204R,Spike_V70del,NSP12_P323L,Spike_D614G,N_D3L,Spike_S982A,N_S235F)
hCoV-19/Canada/NS-NML-48396/2021	EPI_ISL_2162090	C	2021-04-17	2021-05-19	North America	Canada	Nova Scotia	Human	Female	49	unknown	Nasopharyngeal swab	Nanopore MinION	ARTIC Network Protocol v1	NS8_K68stop results in 44.6% truncation of the protein sequence. NS8_Q27stop results in 78.5% truncation of the protein sequence. Gap of 19 nucleotides when compared to the reference sequence.	info	QEII Health Sciences Centre	National Microbiology Laboratory (NML)	B.1.1.7	GRY		(Spike_H69del,NS8_Q27stop,NSP3_T183I,Spike_T716I,NS8_K68stop,NSP6_S106del,N_R203K,Spike_A570D,NS3_W131C,Spike_N501Y,NSP3_I1412T,NS8_R52I,Spike_P681H,Spike_Y144del,NS3_W45R,NSP6_G107del,NSP3_A890D,Spike_D1118H,NSP6_F108del,NS8_Y73C,N_G204R,Spike_V70del,NSP12_P323L,Spike_D614G,N_D3L,Spike_S982A,N_S235F)
hCoV-19/Canada/NS-NML-48397/2021	EPI_ISL_2162091	C	2021-04-17	2021-05-19	North America	Canada	Nova Scotia	Human	Male	70	unknown	Nasopharyngeal swab	Nanopore MinION	ARTIC Network Protocol v1	NS8_K68stop results in 44.6% truncation of the protein sequence. NS8_Q27stop results in 78.5% truncation of the protein sequence. Gap of 19 nucleotides when compared to the reference sequence.	info	QEII Health Sciences Centre	National Microbiology Laboratory (NML)	B.1.1.7	GRY		(Spike_H69del,NS8_Q27stop,NSP3_T183I,Spike_T716I,NS8_K68stop,NSP6_S106del,N_R203K,Spike_A570D,NS3_W131C,Spike_N501Y,NSP3_I1412T,NS8_R52I,Spike_P681H,Spike_Y144del,NS3_W45R,NSP6_G107del,NSP3_A890D,Spike_D1118H,NSP6_F108del,NS8_Y73C,N_G204R,Spike_V70del,NSP12_P323L,Spike_D614G,N_D3L,Spike_S982A,N_S235F)
hCoV-19/Canada/NS-NML-48405/2021	EPI_ISL_2162097	C	2021-04-17	2021-05-19	North America	Canada	Nova Scotia	Human	Male	59	unknown	Nasopharyngeal swab	Nanopore MinION	ARTIC Network Protocol v1	NS8_K68stop results in 44.6% truncation of the protein sequence. NS8_Q27stop results in 78.5% truncation of the protein sequence. Gap of 19 nucleotides when compared to the reference sequence.	info	QEII Health Sciences Centre	National Microbiology Laboratory (NML)	B.1.1.7	GRY		(Spike_H69del,NS8_Q27stop,NSP3_T183I,Spike_T716I,NS8_K68stop,NSP6_S106del,N_R203K,Spike_A570D,NS3_W131C,Spike_N501Y,NSP3_I1412T,NS8_R52I,Spike_P681H,Spike_Y144del,NS3_W45R,NSP6_G107del,NSP3_A890D,Spike_D1118H,NSP6_F108del,NS8_Y73C,N_G204R,Spike_V70del,NSP12_P323L,Spike_D614G,N_D3L,Spike_S982A,N_S235F)
hCoV-19/Canada/NL-NML-43019/2021	EPI_ISL_2161793	C	2021-04-16	2021-05-19	North America	Canada	Newfoundland and Labrador	Human		43	Symptomatic	Nasopharyngeal swab	Nanopore MinION	ARTIC Network Protocol v1	NS8_K68stop results in 44.6% truncation of the protein sequence. NS8_Q27stop results in 78.5% truncation of the protein sequence. Gap of 19 nucleotides when compared to the reference sequence.	info	Dr. Leonard A. Miller Centre for Health Services	National Microbiology Laboratory (NML)	B.1.1.7	GRY		(Spike_H69del
hCoV-19/Canada/NL-NML-43020/2021	EPI_ISL_2161794	C	2021-04-16	2021-05-19	North America	Canada	Newfoundland and Labrador	Human		41	Symptomatic	Nasopharyngeal swab	Nanopore MinION	ARTIC Network Protocol v1	NS8_K68stop results in 44.6% truncation of the protein sequence. NS8_Q27stop results in 78.5% truncation of the protein sequence. Gap of 19 nucleotides when compared to the reference sequence.	info	Dr. Leonard A. Miller Centre for Health Services	National Microbiology Laboratory (NML)	B.1.1.7	GRY		(Spike_H69del
hCoV-19/Canada/NS-NML-48371/2021	EPI_ISL_2162066	C	2021-04-16	2021-05-19	North America	Canada	Nova Scotia	Human	Male	77	unknown	Nasopharyngeal swab	Nanopore MinION	ARTIC Network Protocol v1	NS8_K68stop results in 44.6% truncation of the protein sequence. NS8_Q27stop results in 78.5% truncation of the protein sequence. Gap of 19 nucleotides when compared to the reference sequence.	info	QEII Health Sciences Centre	National Microbiology Laboratory (NML)	B.1.1.7	GRY		(Spike_H69del,NS8_Q27stop,NSP3_T183I,Spike_T716I,NS8_K68stop,NSP6_S106del,N_R203K,Spike_A570D,Spike_N501Y,NSP3_I1412T,NS8_R52I,Spike_P681H,Spike_Y144del,NSP12_P227L,NSP6_G107del,NSP3_A890D,NS7b_Q35K,Spike_D1118H,NSP6_F108del,NS8_Y73C,N_G204R,NSP6_L260F,Spike_V70del,NSP12_P323L,NSP14_P451S,Spike_D614G,N_D3L,Spike_S982A,N_S235F)
hCoV-19/Canada/NS-NML-48372/2021	EPI_ISL_2162067	C	2021-04-16	2021-05-19	North America	Canada	Nova Scotia	Human	Male	33	unknown	Nasopharyngeal swab	Nanopore MinION	ARTIC Network Protocol v1	NS8_K68stop results in 44.6% truncation of the protein sequence. NS8_Q27stop results in 78.5% truncation of the protein sequence. Gap of 19 nucleotides when compared to the reference sequence.	info	QEII Health Sciences Centre	National Microbiology Laboratory (NML)	B.1.1.7	GRY		(Spike_H69del,NS8_Q27stop,NSP3_T183I,Spike_T716I,NS8_K68stop,NSP6_S106del,N_R203K,Spike_A570D,Spike_N501Y,NSP3_I1412T,NS8_R52I,Spike_P681H,Spike_Y144del,NSP12_P227L,NSP6_G107del,NSP3_A890D,NS7b_Q35K,Spike_D1118H,NSP6_F108del,NS8_Y73C,N_G204R,NSP6_L260F,Spike_V70del,NSP12_P323L,NSP14_P451S,Spike_D614G,N_D3L,Spike_S982A,N_S235F)
hCoV-19/Canada/NS-NML-48374/2021	EPI_ISL_2162069	C	2021-04-16	2021-05-19	North America	Canada	Nova Scotia	Human	Female	50	unknown	Nasopharyngeal swab	Nanopore MinION	ARTIC Network Protocol v1	NS8_K68stop results in 44.6% truncation of the protein sequence. NS8_Q27stop results in 78.5% truncation of the protein sequence. Gap of 19 nucleotides when compared to the reference sequence.	info	QEII Health Sciences Centre	National Microbiology Laboratory (NML)	B.1.1.7	GRY		(Spike_H69del,NS8_Q27stop,NSP3_T183I,Spike_T716I,NS8_K68stop,NSP6_S106del,N_R203K,Spike_A570D,NS3_W131C,Spike_N501Y,NSP3_I1412T,NS8_R52I,Spike_P681H,Spike_Y144del,NS3_W45R,NSP6_G107del,NSP3_A890D,Spike_D1118H,NSP6_F108del,NS8_Y73C,N_G204R,Spike_V70del,NSP12_P323L,Spike_D614G,N_D3L,Spike_S982A,N_S235F)
hCoV-19/Canada/NS-NML-48376/2021	EPI_ISL_2162070	C	2021-04-16	2021-05-19	North America	Canada	Nova Scotia	Human	Male	67	unknown	Nasopharyngeal swab	Nanopore MinION	ARTIC Network Protocol v1	NS7a_Q62stop results in 49.6% truncation of the protein sequence. NS8_Q27stop results in 78.5% truncation of the protein sequence. Gap of 19 nucleotides when compared to the reference sequence.	info	QEII Health Sciences Centre	National Microbiology Laboratory (NML)	B.1.1.7	GRY		(Spike_H69del,NS8_Q27stop,NSP3_T183I,Spike_T716I,NSP6_S106del,N_R203K,Spike_A570D,Spike_L5F,Spike_N501Y,NSP3_I1412T,NS8_R52I,Spike_P681H,Spike_Y144del,NS7a_Q62stop,NSP6_G107del,NSP3_A890D,Spike_D1118H,NSP6_F108del,NS8_Y73C,N_G204R,NSP16_P215L,Spike_V70del,NS3_T151I,NSP12_P323L,NSP16_R216N,Spike_D614G,N_D3L,Spike_S982A,N_S235F)
hCoV-19/Canada/NS-NML-48377/2021	EPI_ISL_2162071	C	2021-04-16	2021-05-19	North America	Canada	Nova Scotia	Human	Female	33	unknown	Nasopharyngeal swab	Nanopore MinION	ARTIC Network Protocol v1	NS8_K68stop results in 44.6% truncation of the protein sequence. NS8_Q27stop results in 78.5% truncation of the protein sequence. Gap of 19 nucleotides when compared to the reference sequence.	info	QEII Health Sciences Centre	National Microbiology Laboratory (NML)	B.1.1.7	GRY		(Spike_H69del,NS8_Q27stop,NSP3_T183I,Spike_T716I,NS8_K68stop,NSP6_S106del,N_R203K,Spike_A570D,NS3_W131C,Spike_N501Y,NSP3_I1412T,NS8_R52I,Spike_P681H,Spike_Y144del,NS3_W45R,NSP6_G107del,NSP3_A890D,Spike_D1118H,NSP6_F108del,NS8_Y73C,N_G204R,Spike_V70del,NSP12_P323L,Spike_D614G,N_D3L,Spike_S982A,N_S235F)
hCoV-19/Canada/NS-NML-48378/2021	EPI_ISL_2162072	C	2021-04-16	2021-05-19	North America	Canada	Nova Scotia	Human	Male	27	unknown	Nasopharyngeal swab	Nanopore MinION	ARTIC Network Protocol v1	Gap of 13 nucleotides when compared to the reference sequence.	info	QEII Health Sciences Centre	National Microbiology Laboratory (NML)	B.1.617.2	G		(N_D63G,N_R203M,NSP12_G671S,Spike_G142D,NSP6_T181I,NS3_S26L,Spike_P681R,Spike_R158del,NS7a_V82A,Spike_F157del,Spike_T19R,NS7a_T120I,Spike_A222V,N_D377Y,M_I82T,NSP6_V149A,Spike_D950N,NSP3_P822L,NSP13_P77L,Spike_E156G,NSP4_A446V,Spike_T478K,NSP12_P323L,Spike_D614G,Spike_L452R)
hCoV-19/Canada/NS-NML-48379/2021	EPI_ISL_2162073	C	2021-04-16	2021-05-19	North America	Canada	Nova Scotia	Human	Male	35	unknown	Nasopharyngeal swab	Nanopore MinION	ARTIC Network Protocol v1	Long stretches of NNNs (6.67% of overall sequence). NS8_Q27stop results in 78.5% truncation of the protein sequence. Gap of 19 nucleotides when compared to the reference sequence.	alert	QEII Health Sciences Centre	National Microbiology Laboratory (NML)	B.1.1.7	GRY		(Spike_H69del,NS8_Q27stop,NSP12_H82Y,NSP3_T183I,NSP6_S106del,N_R203K,Spike_A570D,Spike_N501Y,NSP3_I1412T,NS8_R52I,Spike_P681H,Spike_Y144del,NSP15_F329L,Spike_S98F,NSP2_L550F,Spike_D138H,NSP2_P181S,NSP3_A890D,NSP6_G107del,NSP6_F108del,NS8_Y73C,N_G204R,Spike_V70del,NSP12_P323L,NSP3_T492I,Spike_D614G,N_D3L,NSP2_A593V,N_S235F)
hCoV-19/Canada/NS-NML-48385/2021	EPI_ISL_2162079	C	2021-04-16	2021-05-19	North America	Canada	Nova Scotia	Human	Male	49	unknown	Nasopharyngeal swab	Nanopore MinION	ARTIC Network Protocol v1	NS7a_Q62stop results in 49.6% truncation of the protein sequence. NS8_Q27stop results in 78.5% truncation of the protein sequence. Gap of 19 nucleotides when compared to the reference sequence.	info	QEII Health Sciences Centre	National Microbiology Laboratory (NML)	B.1.1.7	GRY		(Spike_H69del,NS8_Q27stop,NSP3_T183I,Spike_T716I,NSP6_S106del,N_R203K,Spike_A570D,Spike_L5F,Spike_N501Y,NSP3_I1412T,NS8_R52I,Spike_P681H,Spike_Y144del,NS7a_Q62stop,NSP6_G107del,NSP3_A890D,Spike_D1118H,NSP6_F108del,NS8_Y73C,N_G204R,NSP16_P215L,Spike_V70del,NS3_T151I,NSP12_P323L,NSP16_R216N,Spike_D614G,N_D3L,Spike_S982A,N_S235F)
hCoV-19/Canada/NL-NML-43016/2021	EPI_ISL_2161791	C	2021-04-15	2021-05-19	North America	Canada	Newfoundland and Labrador	Human		45	unknown	Nasopharyngeal swab	Nanopore MinION	ARTIC Network Protocol v1	NS8_E106stop results in 13.2% truncation of the protein sequence. Gap of 30 nucleotides when compared to the reference sequence.	warn	Dr. Leonard A. Miller Centre for Health Services	National Microbiology Laboratory (NML)	B.1.1.318	GR		(Spike_T95I
hCoV-19/Canada/NL-NML-43018/2021	EPI_ISL_2161792	C	2021-04-15	2021-05-19	North America	Canada	Newfoundland and Labrador	Human		26	unknown	Nasopharyngeal swab	Nanopore MinION	ARTIC Network Protocol v1	Stretches of NNNs (2.98% of overall sequence). Insertion of 4 nucleotides when compared to the reference sequence. Gap of 9 nucleotides when compared to the reference sequence. NSP16 without BLAST coverage.	warn	Dr. Leonard A. Miller Centre for Health Services	National Microbiology Laboratory (NML)	P.1	GR		(Spike_R190S
hCoV-19/Canada/NS-NML-48367/2021	EPI_ISL_2162063	C	2021-04-15	2021-05-19	North America	Canada	Nova Scotia	Human	Male	46	unknown	Nasopharyngeal swab	Nanopore MinION	ARTIC Network Protocol v1	NS7a_Q62stop results in 49.6% truncation of the protein sequence. NS8_Q27stop results in 78.5% truncation of the protein sequence. Gap of 19 nucleotides when compared to the reference sequence.	info	QEII Health Sciences Centre	National Microbiology Laboratory (NML)	B.1.1.7	GRY		(Spike_H69del,NS8_Q27stop,NSP3_T183I,Spike_T716I,NSP6_S106del,N_R203K,Spike_A570D,Spike_L5F,Spike_N501Y,NSP3_I1412T,NS8_R52I,Spike_P681H,Spike_Y144del,NS7a_Q62stop,NSP6_G107del,NSP3_A890D,Spike_D1118H,NSP6_F108del,NS8_Y73C,N_G204R,NSP16_P215L,Spike_V70del,NS3_T151I,NSP12_P323L,NSP16_R216N,Spike_D614G,N_D3L,Spike_S982A,N_S235F)
hCoV-19/Canada/NS-NML-48370/2021	EPI_ISL_2162065	C	2021-04-15	2021-05-19	North America	Canada	Nova Scotia	Human	Female	60	unknown	Nasopharyngeal swab	Nanopore MinION	ARTIC Network Protocol v1	NS8_K68stop results in 44.6% truncation of the protein sequence. NS8_Q27stop results in 78.5% truncation of the protein sequence. Gap of 19 nucleotides when compared to the reference sequence.	info	QEII Health Sciences Centre	National Microbiology Laboratory (NML)	B.1.1.7	GRY		(Spike_H69del,NS8_Q27stop,NSP3_T183I,Spike_T716I,NS8_K68stop,NSP6_S106del,N_R203K,Spike_A570D,NS3_W131C,Spike_N501Y,NSP3_I1412T,NS8_R52I,Spike_P681H,Spike_Y144del,NS3_W45R,NSP6_G107del,NSP3_A890D,Spike_D1118H,NSP6_F108del,NS8_Y73C,N_G204R,Spike_V70del,NSP12_P323L,Spike_D614G,N_D3L,Spike_S982A,N_S235F)
hCoV-19/Canada/NS-NML-48373/2021	EPI_ISL_2162068	C	2021-04-15	2021-05-19	North America	Canada	Nova Scotia	Human	Male	21	unknown	Nasopharyngeal swab	Nanopore MinION	ARTIC Network Protocol v1	NS8_K68stop results in 44.6% truncation of the protein sequence. NS8_Q27stop results in 78.5% truncation of the protein sequence. Gap of 19 nucleotides when compared to the reference sequence.	info	QEII Health Sciences Centre	National Microbiology Laboratory (NML)	B.1.1.7	GRY		(Spike_H69del,NS8_Q27stop,NSP2_S211F,NSP3_T183I,Spike_T716I,NS8_K68stop,NSP6_S106del,N_R203K,Spike_A570D,NS3_W131C,Spike_N501Y,NSP3_I1412T,NS8_R52I,Spike_P681H,Spike_Y144del,N_S327L,NS3_W45R,NSP6_G107del,NSP3_A890D,Spike_D1118H,NSP6_F108del,NS8_Y73C,N_G204R,Spike_V70del,NSP12_P323L,Spike_D614G,N_D3L,Spike_S982A,N_S235F)
hCoV-19CanadaABPHL-133792021	EPI_ISL_2170641	C	2021-04-15	2021-05-19	North America	Canada	Alberta	Human	unknown	unknown	unknown		Nasopharyngeal swab	unknown	Long stretches of NNNs (5.47% of overall sequence). NS8_Q27stop results in 78.5% truncation of the protein sequence. Gap of 19 nucleotides when compared to the reference sequence.	alert	Alberta Precision Labs (APL)	Alberta Precision Labs (APL)	B.1.1.7	GR	Surveillance testing	(Spike_H69del,NS8_Q27stop,NSP3_T183I,Spike_T716I,NSP6_S106del,N_R203K,Spike_A570D,Spike_L5F,NSP3_I1412T,NS8_R52I,Spike_P681H,Spike_Y144del,NSP2_A476V,NSP6_G107del,NSP3_A890D,Spike_D1118H,NSP6_F108del,NS8_Y73C,N_G204R,N_D3E,Spike_V70del,NS3_T151I,NSP12_P323L,Spike_D614G,Spike_S982A,N_S235F)
hCoV-19/Canada/NS-NML-48362/2021	EPI_ISL_2162059	C	2021-04-14	2021-05-19	North America	Canada	Nova Scotia	Human	Male	51	unknown	Nasopharyngeal swab	Nanopore MinION	ARTIC Network Protocol v1	NS7a_Q62stop results in 49.6% truncation of the protein sequence. NS8_Q27stop results in 78.5% truncation of the protein sequence. Gap of 19 nucleotides when compared to the reference sequence.	info	QEII Health Sciences Centre	National Microbiology Laboratory (NML)	B.1.1.7	GRY		(Spike_H69del,NS8_Q27stop,NSP3_T183I,Spike_T716I,NSP6_S106del,N_R203K,Spike_A570D,Spike_L5F,Spike_N501Y,NSP3_I1412T,NS8_R52I,Spike_P681H,Spike_Y144del,NS7a_Q62stop,NSP6_G107del,NSP3_A890D,Spike_D1118H,NSP6_F108del,NS8_Y73C,N_G204R,NSP16_P215L,Spike_V70del,NS3_T151I,NSP12_P323L,NSP16_R216N,Spike_D614G,N_D3L,Spike_S982A,N_S235F)
hCoV-19/Canada/NS-NML-48365/2021	EPI_ISL_2162062	C	2021-04-14	2021-05-19	North America	Canada	Nova Scotia	Human	Male	34	unknown	Nasopharyngeal swab	Nanopore MinION	ARTIC Network Protocol v1	NS8_Q27stop results in 78.5% truncation of the protein sequence. Gap of 19 nucleotides when compared to the reference sequence.	info	QEII Health Sciences Centre	National Microbiology Laboratory (NML)	B.1.1.7	GRY		(Spike_H69del,NS8_Q27stop,NSP3_T183I,Spike_T716I,NSP6_S106del,N_R203K,Spike_A570D,Spike_L865F,Spike_N501Y,NSP3_I1412T,NS8_R52I,NSP2_P200S,Spike_P681H,Spike_Y144del,NSP15_S288F,NSP6_G107del,NSP3_A890D,Spike_D1118H,NSP6_F108del,NS8_Y73C,N_G204R,NSP3_K525T,Spike_V70del,NSP3_S1285F,NSP12_P323L,Spike_D614G,N_D3L,Spike_S982A,Spike_G75C,N_S235F)
hCoV-19/Canada/NS-NML-48368/2021	EPI_ISL_2162064	C	2021-04-14	2021-05-19	North America	Canada	Nova Scotia	Human	Female	22	unknown	Nasopharyngeal swab	Nanopore MinION	ARTIC Network Protocol v1	NS8_K68stop results in 44.6% truncation of the protein sequence. NS8_Q27stop results in 78.5% truncation of the protein sequence. Gap of 19 nucleotides when compared to the reference sequence.	info	QEII Health Sciences Centre	National Microbiology Laboratory (NML)	B.1.1.7	GRY		(Spike_H69del,NS8_Q27stop,NSP2_T580I,NSP3_T183I,Spike_T716I,NS8_K68stop,NSP6_S106del,N_R203K,Spike_A570D,Spike_N501Y,NSP3_I1412T,NS8_R52I,Spike_P681H,Spike_Y144del,NSP9_L42F,NSP4_L353F,NSP12_P227L,NSP6_G107del,NSP3_A890D,Spike_D1118H,NSP6_F108del,NS8_Y73C,N_G204R,M_F28L,Spike_V70del,NSP12_P323L,Spike_D614G,N_D3L,Spike_S982A,N_S235F)
hCoV-19CanadaABPHL-133742021	EPI_ISL_2170636	C	2021-04-14	2021-05-19	North America	Canada	Alberta	Human	unknown	unknown	unknown		Nasopharyngeal swab	unknown	Long stretches of NNNs (6.49% of overall sequence). Gap of 24 nucleotides when compared to the reference sequence.	alert	Alberta Precision Labs (APL)	Alberta Precision Labs (APL)	B.1.525	G	Surveillance testing	(Spike_H69del,NSP12_P323F,M_I82T,Spike_A67V,N_A12G,NSP3_T1189I,NS7a_T28I,NSP6_G107del,E_L21F,NSP6_S106del,Spike_E484K,N_T205I,NSP6_F108del,Spike_Q52R,Spike_V70del,Spike_A243S,Spike_D614G,Spike_Y144del,Spike_F888L,Spike_Q677H,Spike_N556S)
hCoV-19CanadaABPHL-133752021	EPI_ISL_2170637	C	2021-04-14	2021-05-19	North America	Canada	Alberta	Human	unknown	unknown	unknown		Nasopharyngeal swab	unknown	Stretches of NNNs (2.53% of overall sequence). NS8_K68stop results in 44.6% truncation of the protein sequence. NS8_Q27stop results in 78.5% truncation of the protein sequence. Gap of 19 nucleotides when compared to the reference sequence.	warn	Alberta Precision Labs (APL)	Alberta Precision Labs (APL)	B.1.1.7	GRY	Surveillance testing	(Spike_H69del,NS8_Q27stop,NSP3_T183I,Spike_T716I,NS8_K68stop,NSP6_S106del,N_R203K,Spike_A570D,Spike_N501Y,NSP3_I1412T,NS8_R52I,Spike_P681H,Spike_Y144del,NSP12_P227L,NSP13_P504L,NSP6_G107del,NSP3_A890D,Spike_D1118H,NSP6_F108del,NS8_Y73C,NSP3_P236S,N_G204R,NSP6_L260F,Spike_V70del,NSP12_P323L,Spike_D614G,N_D3L,Spike_S982A,N_S235F)
hCoV-19CanadaABPHL-133762021	EPI_ISL_2170638	C	2021-04-14	2021-05-19	North America	Canada	Alberta	Human	unknown	unknown	unknown		Nasopharyngeal swab	unknown	Stretches of NNNs (2.30% of overall sequence). NS8_Q27stop results in 78.5% truncation of the protein sequence. Gap of 19 nucleotides when compared to the reference sequence.	warn	Alberta Precision Labs (APL)	Alberta Precision Labs (APL)	B.1.1.7	GRY	Surveillance testing	(Spike_H69del,NS8_Q27stop,NSP3_T183I,Spike_T716I,NSP6_S106del,N_R203K,Spike_A570D,Spike_L5F,Spike_N501Y,NSP3_I1412T,NS8_R52I,Spike_P681H,Spike_Y144del,NSP2_A476V,NSP6_G107del,NSP3_A890D,Spike_D1118H,NSP6_F108del,NS8_Y73C,N_G204R,Spike_V70del,NS3_T151I,NSP12_P323L,Spike_D614G,N_D3L,Spike_S982A,N_S235F)
hCoV-19CanadaABPHL-133772021	EPI_ISL_2170639	C	2021-04-14	2021-05-19	North America	Canada	Alberta	Human	unknown	unknown	unknown		Nasopharyngeal swab	unknown	Long stretches of NNNs (5.30% of overall sequence). NS8_K68stop results in 44.6% truncation of the protein sequence. NS8_Q27stop results in 78.5% truncation of the protein sequence. Gap of 19 nucleotides when compared to the reference sequence.	alert	Alberta Precision Labs (APL)	Alberta Precision Labs (APL)	B.1.1.7	GRY	Surveillance testing	(Spike_H69del,NS8_Q27stop,NSP3_T183I,Spike_T716I,NS8_K68stop,NSP6_S106del,N_R203K,Spike_A570D,Spike_N501Y,NSP3_I1412T,NS8_R52I,Spike_P681H,Spike_Y144del,NS8_C61F,NSP12_P227L,NSP6_G107del,NSP3_A890D,NSP3_T428I,Spike_D1118H,NSP6_F108del,NS8_Y73C,NSP3_M1441I,N_G204R,NSP3_T864I,Spike_V70del,NSP12_P323L,Spike_D614G,N_D3L,Spike_S982A,N_S235F)
hCoV-19CanadaABPHL-133782021	EPI_ISL_2170640	C	2021-04-14	2021-05-19	North America	Canada	Alberta	Human	unknown	unknown	unknown		Nasopharyngeal swab	unknown	Long stretches of NNNs (5.84% of overall sequence). NS8_E106stop results in 13.2% truncation of the protein sequence. Gap of 30 nucleotides when compared to the reference sequence.	alert	Alberta Precision Labs (APL)	Alberta Precision Labs (APL)	B.1	G	Surveillance testing	(Spike_T95I,NSP1_L27F,NSP6_S106del,Spike_E484K,NSP3_K1693N,NSP2_S150L,NS8_E106stop,Spike_P681H,Spike_Y144del,NSP4_T173I,Spike_D796H,NSP3_E392K,M_I82T,NSP6_G107del,NS8_F3Y,NSP5_T21I,N_R209del,NSP6_F108del,NS7a_F6S,NSP12_D499N,NSP4_A446V,N_A208G,Spike_A899S,NSP15_V320M,NSP12_T26I,NSP12_P323L,Spike_D614G,NSP3_E378V)
hCoV-19CanadaABPHL-135902021	EPI_ISL_2170797	C	2021-04-14	2021-05-19	North America	Canada	Alberta	Human	unknown	unknown	unknown		Nasopharyngeal swab	unknown	Stretches of NNNs (4.55% of overall sequence). NS7b without BLAST coverage.	warn	Alberta Precision Labs (APL)	Alberta Precision Labs (APL)	A.23.1	S	Surveillance testing	(NSP6_M86I,NSP3_S1807F,Spike_R102I,NSP14_L157F,NSP6_L185F,NSP3_A1280V,NS8_E92K,Spike_P681R,Spike_V367F,N_S202N,NSP6_M183I,NS8_L84S,NSP12_T293I,NSP14_E204D,NSP6_L98F,Spike_Q613H,Spike_F157L)
hCoV-19/Canada/NL-NML-43014/2021	EPI_ISL_2161790	C	2021-04-13	2021-05-19	North America	Canada	Newfoundland and Labrador	Human		35	Symptomatic	Nasopharyngeal swab	Nanopore MinION	ARTIC Network Protocol v1	NS7a_Q62stop results in 49.6% truncation of the protein sequence. NS8_Q27stop results in 78.5% truncation of the protein sequence. Gap of 19 nucleotides when compared to the reference sequence.	info	Dr. Leonard A. Miller Centre for Health Services	National Microbiology Laboratory (NML)	B.1.1.7	GRY		(Spike_H69del
hCoV-19/Canada/NS-NML-48363/2021	EPI_ISL_2162060	C	2021-04-13	2021-05-19	North America	Canada	Nova Scotia	Human	Female	29	unknown	Nasopharyngeal swab	Nanopore MinION	ARTIC Network Protocol v1	NS8_K68stop results in 44.6% truncation of the protein sequence. NS8_Q27stop results in 78.5% truncation of the protein sequence. Gap of 19 nucleotides when compared to the reference sequence.	info	QEII Health Sciences Centre	National Microbiology Laboratory (NML)	B.1.1.7	GRY		(Spike_H69del,NS8_Q27stop,NSP3_T183I,Spike_T716I,NS8_K68stop,NSP6_S106del,N_R203K,Spike_A570D,Spike_N501Y,NSP3_I1412T,NS8_R52I,Spike_P681H,Spike_Y144del,NSP12_P227L,NSP6_G107del,NSP3_A890D,Spike_D1118H,NSP6_F108del,NS8_Y73C,NSP3_M1441I,N_G204R,Spike_V70del,NSP12_P323L,Spike_D614G,N_D3L,Spike_S982A,N_S235F)
hCoV-19/Canada/NS-NML-48364/2021	EPI_ISL_2162061	C	2021-04-13	2021-05-19	North America	Canada	Nova Scotia	Human	Male	23	unknown	Nasopharyngeal swab	Nanopore MinION	ARTIC Network Protocol v1	Long stretches of NNNs (6.90% of overall sequence). E without BLAST coverage.	alert	QEII Health Sciences Centre	National Microbiology Laboratory (NML)	B.1.160	GH		(Spike_T20I,N_M234I,Spike_S477N,NSP16_V223I,NSP4_M324I,NSP12_A185S,NSP2_L501F,NS3_Q57H,NSP13_E261D,M_H155Y,NSP12_P323L,Spike_D614G,N_A376T,NSP12_V776L,NSP13_K218R)
hCoV-19CanadaABPHL-123022021	EPI_ISL_2169839	C	2021-04-13	2021-05-19	North America	Canada	Alberta	Human	unknown	unknown	unknown		Nasopharyngeal swab	unknown	NS8_K68stop results in 44.6% truncation of the protein sequence. NS8_Q27stop results in 78.5% truncation of the protein sequence. Gap of 19 nucleotides when compared to the reference sequence.	info	Alberta Precision Labs (APL)	Alberta Precision Labs (APL)	B.1.1.7	GRY	Surveillance testing	(Spike_H69del,Spike_A67S,NS8_Q27stop,NSP3_T183I,Spike_L176F,Spike_T716I,NS8_K68stop,NSP6_S106del,N_R203K,Spike_A570D,Spike_N501Y,NSP3_I1412T,NS8_R52I,Spike_P681H,Spike_Y144del,NSP12_P227L,NSP6_G107del,NSP3_A890D,Spike_D1118H,NSP6_F108del,NS8_Y73C,N_G204R,NSP6_L260F,Spike_V70del,NSP12_P323L,NSP14_P451S,Spike_D614G,N_D3L,Spike_S982A,N_S235F)
hCoV-19CanadaABPHL-123032021	EPI_ISL_2169840	C	2021-04-13	2021-05-19	North America	Canada	Alberta	Human	unknown	unknown	unknown		Nasopharyngeal swab	unknown	Stretches of NNNs (2.99% of overall sequence). Insertion of 4 nucleotides when compared to the reference sequence. Gap of 9 nucleotides when compared to the reference sequence. NSP16 without BLAST coverage.	warn	Alberta Precision Labs (APL)	Alberta Precision Labs (APL)	P.1	GR	Surveillance testing	(Spike_R190S,NSP4_S184N,NSP6_S106del,Spike_H655Y,Spike_E484K,N_R203K,Spike_K417T,Spike_T1027I,Spike_D138Y,Spike_N501Y,NSP3_K945E,NS3_S253P,Spike_L18F,N_P80R,Spike_T20N,NSP3_K977Q,NSP6_G107del,NSP6_F108del,NSP3_S370L,N_G204R,NS8_E92K,Spike_A942S,Spike_P26S,NSP12_P323L,Spike_D614G,Spike_V1176F,NS7a_V93F,NSP13_E341D)
hCoV-19CanadaABPHL-123132021	EPI_ISL_2169844	C	2021-04-13	2021-05-19	North America	Canada	Alberta	Human	unknown	unknown	unknown		Nasopharyngeal swab	unknown	Long stretches of NNNs (6.51% of overall sequence). Insertion of 4 nucleotides when compared to the reference sequence. Gap of 9 nucleotides when compared to the reference sequence. NSP16 without BLAST coverage.	alert	Alberta Precision Labs (APL)	Alberta Precision Labs (APL)	P.1	GR	Surveillance testing	(Spike_R190S,NSP4_S184N,NSP6_S106del,Spike_H655Y,Spike_E484K,N_R203K,Spike_K417T,Spike_D138Y,Spike_N501Y,NS3_S253P,Spike_L18F,N_P80R,Spike_T20N,NSP3_K977Q,NSP6_G107del,NSP6_F108del,NSP3_S370L,N_G204R,NS8_E92K,Spike_P26S,NSP12_P323L,Spike_D614G,NS7a_V93F,NSP13_E341D)
hCoV-19CanadaABPHL-123152021	EPI_ISL_2169845	C	2021-04-13	2021-05-19	North America	Canada	Alberta	Human	unknown	unknown	unknown		Nasopharyngeal swab	unknown	Stretches of NNNs (2.99% of overall sequence). Insertion of 4 nucleotides when compared to the reference sequence. Gap of 9 nucleotides when compared to the reference sequence. NSP16 without BLAST coverage.	warn	Alberta Precision Labs (APL)	Alberta Precision Labs (APL)	P.1	GR	Surveillance testing	(Spike_R190S,NSP4_S184N,Spike_I844V,NSP6_S106del,Spike_H655Y,Spike_E484K,N_R203K,Spike_K417T,Spike_T1027I,NSP13_A296S,Spike_D138Y,Spike_N501Y,NS3_S253P,Spike_L18F,N_P80R,Spike_T20N,NSP3_K977Q,NSP6_G107del,NSP6_F108del,NSP3_S370L,N_G204R,NS8_E92K,Spike_P26S,NSP3_S40F,NSP12_P323L,Spike_D614G,NSP14_P142S,Spike_V1176F,NS7a_V93F,NSP13_E341D)
hCoV-19CanadaABPHL-123162021	EPI_ISL_2169846	C	2021-04-13	2021-05-19	North America	Canada	Alberta	Human	unknown	unknown	unknown		Nasopharyngeal swab	unknown	Long stretches of NNNs (6.51% of overall sequence). Insertion of 4 nucleotides when compared to the reference sequence. Gap of 9 nucleotides when compared to the reference sequence. NSP16 without BLAST coverage.	alert	Alberta Precision Labs (APL)	Alberta Precision Labs (APL)	P.1	GR	Surveillance testing	(Spike_R190S,NSP4_S184N,NSP6_S106del,Spike_H655Y,Spike_E484K,N_R203K,Spike_K417T,Spike_D138Y,Spike_N501Y,NS3_S253P,Spike_L18F,N_P80R,Spike_T20N,NSP3_K977Q,NSP6_G107del,NSP6_F108del,NSP3_S370L,N_G204R,NS8_E92K,Spike_P26S,NSP12_P323L,Spike_D614G,NS7a_V93F,NSP13_E341D)
hCoV-19CanadaABPHL-123172021	EPI_ISL_2169847	C	2021-04-13	2021-05-19	North America	Canada	Alberta	Human	unknown	unknown	unknown		Nasopharyngeal swab	unknown	Stretches of NNNs (3.00% of overall sequence). Insertion of 4 nucleotides when compared to the reference sequence. Gap of 9 nucleotides when compared to the reference sequence. NSP16 without BLAST coverage.	warn	Alberta Precision Labs (APL)	Alberta Precision Labs (APL)	P.1	GR	Surveillance testing	(Spike_R190S,NSP4_S184N,Spike_I844V,NSP6_S106del,Spike_H655Y,Spike_E484K,N_R203K,Spike_K417T,Spike_T1027I,Spike_D138Y,Spike_N501Y,NS3_S253P,Spike_L18F,N_P80R,Spike_T20N,NSP3_K977Q,NSP6_G107del,NSP6_F108del,NSP3_S370L,N_G204R,NS8_E92K,Spike_P26S,NSP12_P323L,Spike_D614G,Spike_V1176F,NS7a_V93F,NSP13_E341D)
hCoV-19CanadaABPHL-123182021	EPI_ISL_2169848	C	2021-04-13	2021-05-19	North America	Canada	Alberta	Human	unknown	unknown	unknown		Nasopharyngeal swab	unknown	Stretches of NNNs (2.99% of overall sequence). Insertion of 4 nucleotides when compared to the reference sequence. Gap of 9 nucleotides when compared to the reference sequence. NSP16 without BLAST coverage.	warn	Alberta Precision Labs (APL)	Alberta Precision Labs (APL)	P.1	GR	Surveillance testing	(Spike_R190S,NSP4_S184N,Spike_I844V,NSP6_S106del,Spike_H655Y,Spike_E484K,N_R203K,Spike_K417T,Spike_T1027I,Spike_D138Y,Spike_N501Y,NS3_S253P,Spike_L18F,N_P80R,Spike_T20N,NSP3_K977Q,NSP6_G107del,NSP6_F108del,NSP3_S370L,N_G204R,NS8_E92K,Spike_P26S,NSP12_P323L,Spike_D614G,Spike_V1176F,NS7a_V93F,NSP13_E341D)
hCoV-19CanadaABPHL-123192021	EPI_ISL_2169849	C	2021-04-13	2021-05-19	North America	Canada	Alberta	Human	unknown	unknown	unknown		Nasopharyngeal swab	unknown	Stretches of NNNs (2.99% of overall sequence). Insertion of 4 nucleotides when compared to the reference sequence. Gap of 9 nucleotides when compared to the reference sequence. NSP16 without BLAST coverage.	warn	Alberta Precision Labs (APL)	Alberta Precision Labs (APL)	P.1	GR	Surveillance testing	(Spike_R190S,NSP4_S184N,NSP6_S106del,Spike_H655Y,Spike_E484K,N_R203K,Spike_K417T,Spike_T1027I,Spike_L5F,Spike_D138Y,Spike_N501Y,NSP3_K945E,NS3_S253P,NSP3_V1458I,Spike_L18F,N_P80R,Spike_T20N,NSP3_K977Q,NSP6_G107del,NSP6_F108del,NSP3_S370L,N_G204R,NS8_E92K,Spike_A942S,Spike_P26S,NSP12_P323L,Spike_D614G,Spike_V1176F,NS7a_V93F,NSP13_E341D)
hCoV-19CanadaABPHL-130422021	EPI_ISL_2170401	C	2021-04-13	2021-05-19	North America	Canada	Alberta	Human	unknown	unknown	unknown		Nasopharyngeal swab	unknown	Long stretches of NNNs (8.46% of overall sequence). Insertion of 4 nucleotides when compared to the reference sequence. Gap of 9 nucleotides when compared to the reference sequence.	alert	Alberta Precision Labs (APL)	Alberta Precision Labs (APL)	P.1	GR	Surveillance testing	(Spike_R190S,NSP4_S184N,NSP6_S106del,Spike_H655Y,Spike_E484K,N_R203K,Spike_K417T,Spike_D138Y,Spike_N501Y,Spike_V1133F,NS3_S253P,Spike_L18F,N_P80R,Spike_T20N,NSP3_K977Q,NSP6_G107del,NSP6_F108del,NSP3_S370L,N_G204R,NS8_E92K,Spike_P26S,NSP12_P323L,Spike_D614G,Spike_V1176F)
hCoV-19CanadaABPHL-130682021	EPI_ISL_2170411	C	2021-04-13	2021-05-19	North America	Canada	Alberta	Human	unknown	unknown	unknown		Nasopharyngeal swab	unknown			Alberta Precision Labs (APL)	Alberta Precision Labs (APL)	B.1.438.1	GH	Surveillance testing	(NSP9_P71L,N_P199S,NSP2_M117V,NS3_I62T,N_M234I,Spike_S477N,NS3_L95F,NS3_Q57H,N_D401Y,NSP12_P323L,Spike_D614G,Spike_Q675H,NSP12_R173C,Spike_S255F)
hCoV-19CanadaABPHL-130692021	EPI_ISL_2170412	C	2021-04-13	2021-05-19	North America	Canada	Alberta	Human	unknown	unknown	unknown		Nasopharyngeal swab	unknown			Alberta Precision Labs (APL)	Alberta Precision Labs (APL)	B.1.438.1	GH	Surveillance testing	(N_P199S,NSP2_M117V,N_M234I,NSP8_P133S,NSP14_M72I,NSP14_S218A,NS3_L95F,NS3_Q57H,N_D401Y,NS3_L127F,NS6_H3R,NSP3_H727Y,NSP12_P323L,Spike_D614G,Spike_Q675H,NSP3_I483V,NSP2_M135I)
hCoV-19CanadaABPHL-130702021	EPI_ISL_2170413	C	2021-04-13	2021-05-19	North America	Canada	Alberta	Human	unknown	unknown	unknown		Nasopharyngeal swab	unknown	Insertion of 4 nucleotides when compared to the reference sequence. Gap of 9 nucleotides when compared to the reference sequence.	info	Alberta Precision Labs (APL)	Alberta Precision Labs (APL)	P.1	GR	Surveillance testing	(Spike_R190S,NSP4_S184N,NSP6_S106del,Spike_H655Y,Spike_E484K,N_R203K,Spike_K417T,Spike_T1027I,Spike_D138Y,Spike_N501Y,Spike_V1133F,NS3_S253P,Spike_L18F,N_P80R,Spike_T20N,NSP3_K977Q,NSP6_G107del,NSP6_F108del,NSP3_S370L,N_G204R,NS8_E92K,Spike_P26S,NSP12_P323L,Spike_D614G,Spike_V1176F,NSP13_E341D)
hCoV-19CanadaABPHL-130712021	EPI_ISL_2170414	C	2021-04-13	2021-05-19	North America	Canada	Alberta	Human	unknown	unknown	unknown		Nasopharyngeal swab	unknown	Insertion of 4 nucleotides when compared to the reference sequence. Gap of 9 nucleotides when compared to the reference sequence.	info	Alberta Precision Labs (APL)	Alberta Precision Labs (APL)	P.1	GR	Surveillance testing	(Spike_R190S,NSP4_S184N,NSP6_S106del,Spike_H655Y,Spike_E484K,N_R203K,Spike_K417T,Spike_T1027I,Spike_D138Y,Spike_N501Y,Spike_V1133F,NS3_S253P,Spike_L18F,N_P80R,Spike_T20N,NSP3_K977Q,NSP6_G107del,NSP6_F108del,NSP3_S370L,N_G204R,NS8_E92K,Spike_P26S,NSP12_P323L,Spike_D614G,Spike_V1176F,NSP13_E341D)
hCoV-19CanadaABPHL-130752021	EPI_ISL_2170417	C	2021-04-13	2021-05-19	North America	Canada	Alberta	Human	unknown	unknown	unknown		Nasopharyngeal swab	unknown	Gap of 24 nucleotides when compared to the reference sequence. N without BLAST coverage.	warn	Alberta Precision Labs (APL)	Alberta Precision Labs (APL)	B.1.525	G	Surveillance testing	(Spike_H69del,NSP12_P323F,M_I82T,Spike_A67V,NSP3_T1189I,NSP6_G107del,E_L21F,NSP6_S106del,Spike_E484K,NSP6_F108del,Spike_Q52R,NS7a_F6L,Spike_V70del,NS8_K94T,Spike_D614G,Spike_Y144del,NSP16_K160R,Spike_F888L,Spike_Q677H)
hCoV-19CanadaABPHL-130762021	EPI_ISL_2170418	C	2021-04-13	2021-05-19	North America	Canada	Alberta	Human	unknown	unknown	unknown		Nasopharyngeal swab	unknown	Insertion of 4 nucleotides when compared to the reference sequence. Gap of 9 nucleotides when compared to the reference sequence.	info	Alberta Precision Labs (APL)	Alberta Precision Labs (APL)	P.1	GR	Surveillance testing	(Spike_R190S,NSP4_S184N,NSP6_S106del,Spike_H655Y,Spike_E484K,N_R203K,Spike_K417T,Spike_T1027I,Spike_D138Y,Spike_N501Y,NS3_S253P,Spike_S1252F,Spike_L18F,N_P80R,Spike_T20N,NSP3_K977Q,NSP6_G107del,NSP6_F108del,NSP3_S370L,N_G204R,NS8_E92K,Spike_P26S,NSP12_P323L,Spike_D614G,Spike_V1176F,NSP13_E341D)
hCoV-19CanadaABPHL-130772021	EPI_ISL_2170419	C	2021-04-13	2021-05-19	North America	Canada	Alberta	Human	unknown	unknown	unknown		Nasopharyngeal swab	unknown	Insertion of 4 nucleotides when compared to the reference sequence. Gap of 9 nucleotides when compared to the reference sequence.	info	Alberta Precision Labs (APL)	Alberta Precision Labs (APL)	P.1	GR	Surveillance testing	(Spike_R190S,NSP4_S184N,NSP6_S106del,Spike_H655Y,Spike_E484K,N_R203K,Spike_K417T,Spike_T1027I,NSP3_Q322R,Spike_D138Y,Spike_N501Y,Spike_V1133F,NS3_S253P,NSP15_A137V,Spike_L18F,N_P80R,Spike_T20N,NSP3_K977Q,NSP6_G107del,NSP6_F108del,NSP3_S370L,N_G204R,NS8_E92K,Spike_P26S,NSP12_P323L,Spike_D614G,Spike_V1176F,NSP13_E341D)
hCoV-19CanadaABPHL-131202021	EPI_ISL_2170451	C	2021-04-13	2021-05-19	North America	Canada	Alberta	Human	unknown	unknown	unknown		Nasopharyngeal swab	unknown	Insertion of 4 nucleotides when compared to the reference sequence. Gap of 9 nucleotides when compared to the reference sequence.	info	Alberta Precision Labs (APL)	Alberta Precision Labs (APL)	P.1	GR	Surveillance testing	(Spike_R190S,NSP4_S184N,NSP6_S106del,Spike_H655Y,Spike_E484K,N_R203K,Spike_K417T,Spike_T1027I,Spike_D138Y,Spike_N501Y,Spike_V1133F,NS3_S253P,Spike_L18F,N_P80R,Spike_T20N,NSP3_K977Q,NSP6_G107del,NSP6_F108del,NSP3_S370L,N_G204R,NS8_E92K,Spike_P26S,NSP12_P323L,Spike_D614G,Spike_V1176F,NSP13_E341D)
hCoV-19CanadaABPHL-131212021	EPI_ISL_2170452	C	2021-04-13	2021-05-19	North America	Canada	Alberta	Human	unknown	unknown	unknown		Nasopharyngeal swab	unknown	Insertion of 4 nucleotides when compared to the reference sequence. Gap of 9 nucleotides when compared to the reference sequence.	info	Alberta Precision Labs (APL)	Alberta Precision Labs (APL)	P.1	GR	Surveillance testing	(Spike_R190S,NSP4_S184N,NSP6_S106del,Spike_H655Y,Spike_E484K,N_R203K,Spike_K417T,Spike_T1027I,NSP3_G691V,Spike_D138Y,Spike_N501Y,NS3_S253P,Spike_S1252F,Spike_L18F,N_P80R,Spike_T20N,NSP3_K977Q,NSP6_G107del,NSP6_F108del,NSP3_S370L,N_G204R,NS8_E92K,Spike_P26S,NSP12_P323L,Spike_D614G,Spike_V1176F,NSP13_E341D)
hCoV-19CanadaABPHL-131242021	EPI_ISL_2170455	C	2021-04-13	2021-05-19	North America	Canada	Alberta	Human	unknown	unknown	unknown		Nasopharyngeal swab	unknown	Insertion of 4 nucleotides when compared to the reference sequence. Gap of 9 nucleotides when compared to the reference sequence.	info	Alberta Precision Labs (APL)	Alberta Precision Labs (APL)	P.1	GR	Surveillance testing	(Spike_R190S,NSP4_S184N,NSP6_S106del,Spike_H655Y,Spike_E484K,N_R203K,Spike_K417T,Spike_T1027I,Spike_L5F,Spike_D138Y,Spike_N501Y,Spike_V1133F,NS3_S253P,Spike_L18F,N_P80R,Spike_T20N,NSP3_K977Q,NSP6_G107del,NSP6_F108del,NSP3_S370L,N_G204R,NSP12_T248I,NS8_E92K,Spike_P26S,NSP12_P323L,Spike_D614G,Spike_V1176F,NSP13_E341D)
hCoV-19CanadaABPHL-131462021	EPI_ISL_2170466	C	2021-04-13	2021-05-19	North America	Canada	Alberta	Human	unknown	unknown	unknown		Nasopharyngeal swab	unknown			Alberta Precision Labs (APL)	Alberta Precision Labs (APL)	B.1.438.1	GH	Surveillance testing	(NSP9_P71L,N_P199S,NSP2_M117V,NS3_I62T,N_M234I,Spike_S477N,NSP16_M247I,NS3_L95F,NS3_Q57H,N_D401Y,NSP12_P323L,Spike_D614G,NS8_I58V,Spike_Q675H,NSP12_R173C)
hCoV-19CanadaABPHL-131472021	EPI_ISL_2170467	C	2021-04-13	2021-05-19	North America	Canada	Alberta	Human	unknown	unknown	unknown		Nasopharyngeal swab	unknown	Insertion of 4 nucleotides when compared to the reference sequence. Gap of 9 nucleotides when compared to the reference sequence.	info	Alberta Precision Labs (APL)	Alberta Precision Labs (APL)	P.1	GR	Surveillance testing	(Spike_R190S,NSP4_S184N,NSP6_S106del,Spike_H655Y,Spike_E484K,N_R203K,Spike_K417T,Spike_T1027I,Spike_D138Y,Spike_N501Y,NS3_S253P,Spike_L18F,N_P80R,Spike_T20N,NSP3_K977Q,NSP6_G107del,NSP6_F108del,NSP3_S370L,N_G204R,NS8_E92K,Spike_P26S,NSP12_P323L,Spike_D614G,Spike_V1176F,NSP13_E341D)
hCoV-19CanadaABPHL-133642021	EPI_ISL_2170630	C	2021-04-13	2021-05-19	North America	Canada	Alberta	Human	unknown	unknown	unknown		Nasopharyngeal swab	unknown	Long stretches of NNNs (5.44% of overall sequence).	alert	Alberta Precision Labs (APL)	Alberta Precision Labs (APL)	B.1.438.1	GH	Surveillance testing	(NSP9_P71L,N_P199S,NSP2_M117V,NS3_I62T,N_M234I,Spike_S477N,NS3_L95F,NS3_Q57H,NSP12_P323L,Spike_D614G,NSP13_M233I,Spike_Q675H,NSP12_R173C)
hCoV-19CanadaABPHL-133672021	EPI_ISL_2170631	C	2021-04-13	2021-05-19	North America	Canada	Alberta	Human	unknown	unknown	unknown		Nasopharyngeal swab	unknown	NS8_K68stop results in 44.6% truncation of the protein sequence. NS8_Q27stop results in 78.5% truncation of the protein sequence. Gap of 19 nucleotides when compared to the reference sequence.	info	Alberta Precision Labs (APL)	Alberta Precision Labs (APL)	B.1.1.7	GRY	Surveillance testing	(Spike_H69del,NS8_Q27stop,NSP3_T183I,Spike_L176F,Spike_T716I,NS8_K68stop,NSP6_S106del,N_R203K,Spike_A570D,Spike_N501Y,NSP3_I1412T,NS8_R52I,Spike_P681H,Spike_Y144del,NSP12_P227L,NSP14_P327S,NSP6_G107del,NSP3_A890D,Spike_D1118H,NSP6_F108del,NS8_Y73C,N_G204R,NSP6_L260F,Spike_V70del,NSP12_P323L,Spike_D614G,N_D3L,Spike_S982A,N_S235F)
hCoV-19CanadaABPHL-133682021	EPI_ISL_2170632	C	2021-04-13	2021-05-19	North America	Canada	Alberta	Human	unknown	unknown	unknown		Nasopharyngeal swab	unknown	Long stretches of NNNs (5.06% of overall sequence).	alert	Alberta Precision Labs (APL)	Alberta Precision Labs (APL)	B.1.438.1	GH	Surveillance testing	(NSP2_M117V,N_P6L,N_M234I,NS8_F120V,NS3_L95F,NS8_I121L,NS3_Q57H,NSP6_Y80C,NS7a_L17F,NSP2_I387M,Spike_G1171V,NSP12_P323L,Spike_D614G,Spike_Q675H,Spike_A653V)
hCoV-19CanadaABPHL-133692021	EPI_ISL_2170633	C	2021-04-13	2021-05-19	North America	Canada	Alberta	Human	unknown	unknown	unknown		Nasopharyngeal swab	unknown	Stretches of NNNs (1.01% of overall sequence). NS7a_Q62stop results in 49.6% truncation of the protein sequence. NS8_Q27stop results in 78.5% truncation of the protein sequence. Gap of 19 nucleotides when compared to the reference sequence.	warn	Alberta Precision Labs (APL)	Alberta Precision Labs (APL)	B.1.1.7	GRY	Surveillance testing	(Spike_H69del,NS8_Q27stop,NSP3_T183I,Spike_T716I,NSP6_S106del,N_R203K,Spike_A570D,Spike_L5F,Spike_N501Y,NSP3_I1412T,NS8_R52I,Spike_P681H,Spike_Y144del,NS7a_Q62stop,NSP6_G107del,NSP3_A890D,Spike_D1118H,NSP6_F108del,NS8_Y73C,N_G204R,NSP16_P215L,Spike_V70del,NS3_T151I,NSP12_P323L,NSP16_R216N,Spike_D614G,N_D3L,Spike_S982A,N_S235F)
hCoV-19CanadaABPHL-133702021	EPI_ISL_2170634	C	2021-04-13	2021-05-19	North America	Canada	Alberta	Human	unknown	unknown	unknown		Nasopharyngeal swab	unknown	Long stretches of NNNs (7.79% of overall sequence). NS8_Q27stop results in 78.5% truncation of the protein sequence. Gap of 19 nucleotides when compared to the reference sequence. NS7b without BLAST coverage.	alert	Alberta Precision Labs (APL)	Alberta Precision Labs (APL)	B.1.1.7	G	Surveillance testing	(Spike_H69del,NS8_Q27stop,NSP3_T183I,Spike_T716I,NS8_I121L,NSP6_S106del,Spike_A570D,Spike_N501Y,Spike_P681H,Spike_Y144del,NSP12_P227L,NS8_F120V,NSP6_G107del,NSP3_A890D,Spike_D1118H,NSP6_F108del,NS8_Y73C,NSP3_P236S,NSP6_L260F,Spike_V70del,NSP12_P323L,Spike_D614G,N_D3L,Spike_S982A,N_S235F,N_T24I)
hCoV-19CanadaABPHL-133732021	EPI_ISL_2170635	C	2021-04-13	2021-05-19	North America	Canada	Alberta	Human	unknown	unknown	unknown		Nasopharyngeal swab	unknown	Stretches of NNNs (4.61% of overall sequence). NS7b without BLAST coverage.	warn	Alberta Precision Labs (APL)	Alberta Precision Labs (APL)	A.23.1	S	Surveillance testing	(NSP6_M86I,NSP3_S1807F,NSP13_P238S,Spike_R102I,NSP14_L157F,NSP6_L185F,NSP3_A1280V,NS8_E92K,Spike_P681R,Spike_V367F,N_S202N,NSP6_M183I,NS8_L84S,NSP12_T293I,NSP14_E204D,NSP6_L98F,Spike_Q613H,Spike_F157L)
hCoV-19CanadaABPHL-135772021	EPI_ISL_2170787	C	2021-04-13	2021-05-19	North America	Canada	Alberta	Human	unknown	unknown	unknown		Nasopharyngeal swab	unknown	Stretches of NNNs (4.45% of overall sequence). NS8_Q27stop results in 78.5% truncation of the protein sequence. Gap of 19 nucleotides when compared to the reference sequence.	warn	Alberta Precision Labs (APL)	Alberta Precision Labs (APL)	B.1.1.7	GR	Surveillance testing	(Spike_H69del,NS8_Q27stop,NSP3_T183I,Spike_T716I,NSP6_S106del,N_R203K,Spike_A570D,Spike_L5F,NSP3_I1412T,NS8_R52I,Spike_P681H,Spike_Y144del,NSP6_A51V,NSP6_G107del,NSP3_A890D,Spike_D1118H,NSP6_F108del,NS8_Y73C,N_G204R,Spike_V70del,NS3_T151I,NSP12_P323L,Spike_D614G,N_D3L,Spike_S982A,N_S235F)
hCoV-19CanadaABPHL-135782021	EPI_ISL_2170788	C	2021-04-13	2021-05-19	North America	Canada	Alberta	Human	unknown	unknown	unknown		Nasopharyngeal swab	unknown	Stretches of NNNs (4.75% of overall sequence). NS8_K68stop results in 44.6% truncation of the protein sequence. NS8_Q27stop results in 78.5% truncation of the protein sequence. Gap of 19 nucleotides when compared to the reference sequence.	warn	Alberta Precision Labs (APL)	Alberta Precision Labs (APL)	B.1.1.7	GRY	Surveillance testing	(Spike_H69del,NS8_Q27stop,NSP3_T183I,Spike_T716I,NS8_K68stop,NSP6_S106del,N_R203K,Spike_A570D,NSP3_E387D,Spike_N501Y,NSP3_I1412T,NS8_R52I,Spike_P681H,Spike_Y144del,NSP12_P227L,NSP6_G107del,NSP3_A890D,Spike_D1118H,NSP6_F108del,NS8_Y73C,NSP3_M1441I,N_G204R,NSP4_V129I,Spike_V70del,NSP12_P323L,NSP5_K90R,Spike_D614G,N_D3L,NSP5_R279C,Spike_S982A,NS3_I37T,N_S235F)
hCoV-19CanadaABPHL-135812021	EPI_ISL_2170789	C	2021-04-13	2021-05-19	North America	Canada	Alberta	Human	unknown	unknown	unknown		Nasopharyngeal swab	unknown	Stretches of NNNs (1.60% of overall sequence). NS8_Q27stop results in 78.5% truncation of the protein sequence. Gap of 19 nucleotides when compared to the reference sequence.	warn	Alberta Precision Labs (APL)	Alberta Precision Labs (APL)	B.1.1.7	GRY	Surveillance testing	(Spike_H69del,NS8_Q27stop,NSP3_T183I,Spike_T716I,NSP6_S106del,N_R203K,Spike_A570D,Spike_L5F,Spike_N501Y,NSP3_I1412T,NS8_R52I,Spike_P681H,Spike_Y144del,NSP6_G107del,NSP3_A890D,Spike_D1118H,NSP6_F108del,NS8_Y73C,N_G204R,NSP16_P215L,Spike_V70del,NS3_T151I,NSP12_P323L,NSP16_R216N,Spike_D614G,N_D3L,Spike_S982A,N_S235F)
hCoV-19CanadaABPHL-135822021	EPI_ISL_2170790	C	2021-04-13	2021-05-19	North America	Canada	Alberta	Human	unknown	unknown	unknown		Nasopharyngeal swab	unknown	Stretches of NNNs (2.58% of overall sequence). NS8_K68stop results in 44.6% truncation of the protein sequence. NS8_Q27stop results in 78.5% truncation of the protein sequence. Gap of 19 nucleotides when compared to the reference sequence.	warn	Alberta Precision Labs (APL)	Alberta Precision Labs (APL)	B.1.1.7	GRY	Surveillance testing	(Spike_H69del,NS8_Q27stop,NSP3_T183I,Spike_T716I,NS8_K68stop,NSP6_S106del,N_R203K,Spike_A570D,Spike_N501Y,NSP3_I1412T,NS8_R52I,Spike_P681H,Spike_Y144del,NSP12_P227L,NSP6_G107del,NSP3_A890D,Spike_D1118H,NSP6_F108del,NS8_Y73C,N_G204R,NSP6_L260F,Spike_V70del,NSP12_P323L,Spike_D614G,N_D3L,Spike_S982A,N_S235F)
hCoV-19CanadaABPHL-135832021	EPI_ISL_2170791	C	2021-04-13	2021-05-19	North America	Canada	Alberta	Human	unknown	unknown	unknown		Nasopharyngeal swab	unknown	Stretches of NNNs (3.88% of overall sequence).	warn	Alberta Precision Labs (APL)	Alberta Precision Labs (APL)	B.1.438.1	GH	Surveillance testing	(NSP2_M117V,N_M234I,NS3_L95F,NS3_Q57H,NSP12_M196I,NSP12_P323L,Spike_D614G,Spike_Q675H)
hCoV-19CanadaABPHL-135842021	EPI_ISL_2170792	C	2021-04-13	2021-05-19	North America	Canada	Alberta	Human	unknown	unknown	unknown		Nasopharyngeal swab	unknown	Long stretches of NNNs (5.89% of overall sequence).	alert	Alberta Precision Labs (APL)	Alberta Precision Labs (APL)	B.1.438.1	GH	Surveillance testing	(NSP2_M117V,N_M234I,NS3_L95F,NS3_Q57H,NSP12_P323L,Spike_D614G,Spike_Q675H)
hCoV-19CanadaABPHL-135852021	EPI_ISL_2170793	C	2021-04-13	2021-05-19	North America	Canada	Alberta	Human	unknown	unknown	unknown		Nasopharyngeal swab	unknown	Long stretches of NNNs (5.60% of overall sequence). NS8_Q27stop results in 78.5% truncation of the protein sequence. Gap of 19 nucleotides when compared to the reference sequence.	alert	Alberta Precision Labs (APL)	Alberta Precision Labs (APL)	B.1.1.7	GR	Surveillance testing	(Spike_H69del,NS8_Q27stop,NSP3_T183I,Spike_T716I,NSP6_S106del,N_R203K,Spike_A570D,Spike_L5F,NSP3_I1412T,NS8_R52I,Spike_P681H,Spike_Y144del,NSP6_G107del,NSP3_A890D,Spike_D1118H,NSP6_F108del,NS8_Y73C,N_G204R,Spike_V70del,NS3_T151I,NSP12_P323L,Spike_D614G,N_D3L,Spike_S982A,N_S235F)
hCoV-19CanadaABPHL-135862021	EPI_ISL_2170794	C	2021-04-13	2021-05-19	North America	Canada	Alberta	Human	unknown	unknown	unknown		Nasopharyngeal swab	unknown	Stretches of NNNs (3.51% of overall sequence). NS8_Q27stop results in 78.5% truncation of the protein sequence. Gap of 19 nucleotides when compared to the reference sequence.	warn	Alberta Precision Labs (APL)	Alberta Precision Labs (APL)	B.1.1.7	GR	Surveillance testing	(Spike_H69del,NS8_Q27stop,NSP3_T183I,Spike_T716I,NSP6_S106del,N_R203K,Spike_A570D,Spike_L5F,NSP3_I1412T,NS8_R52I,Spike_P681H,Spike_Y144del,NSP6_G107del,NSP3_A890D,Spike_D1118H,NSP6_F108del,NS8_Y73C,N_G204R,Spike_V70del,NS3_T151I,Spike_A1222T,NSP12_P323L,Spike_D614G,N_D3L,Spike_S982A,N_S235F)
hCoV-19CanadaABPHL-135872021	EPI_ISL_2170795	C	2021-04-13	2021-05-19	North America	Canada	Alberta	Human	unknown	unknown	unknown		Nasopharyngeal swab	unknown	Long stretches of NNNs (5.62% of overall sequence). NS7b without BLAST coverage.	alert	Alberta Precision Labs (APL)	Alberta Precision Labs (APL)	B.1.438.1	GH	Surveillance testing	(NSP2_M117V,N_P6L,N_M234I,NSP8_T123I,NS3_L95F,NS3_Q57H,NSP6_Y80C,NS7a_L17F,NSP2_I387M,NSP12_T246I,NS7a_G38A,NSP12_P323L,Spike_D614G,Spike_Q675H,Spike_A653V)
hCoV-19CanadaABPHL-135892021	EPI_ISL_2170796	C	2021-04-13	2021-05-19	North America	Canada	Alberta	Human	unknown	unknown	unknown		Nasopharyngeal swab	unknown	Stretches of NNNs (4.38% of overall sequence). NS8_Q27stop results in 78.5% truncation of the protein sequence. Gap of 19 nucleotides when compared to the reference sequence.	warn	Alberta Precision Labs (APL)	Alberta Precision Labs (APL)	B.1.1.7	GR	Surveillance testing	(Spike_H69del,NS8_Q27stop,NSP3_T183I,Spike_T716I,NSP6_S106del,N_R203K,Spike_A570D,Spike_L5F,NSP3_I1412T,NS8_R52I,Spike_P681H,Spike_Y144del,NSP6_G107del,NSP3_A890D,Spike_D1118H,NSP6_F108del,NS8_Y73C,N_G204R,Spike_V70del,NS3_T151I,Spike_A1222T,NSP12_P323L,Spike_D614G,N_D3L,Spike_S982A,N_S235F)
hCoV-19/Canada/NL-NML-43013/2021	EPI_ISL_2161789	C	2021-04-12	2021-05-19	North America	Canada	Newfoundland and Labrador	Human		45	Symptomatic	Nasopharyngeal swab	Nanopore MinION	ARTIC Network Protocol v1	NS8_K68stop results in 44.6% truncation of the protein sequence. NS8_Q27stop results in 78.5% truncation of the protein sequence. Gap of 19 nucleotides when compared to the reference sequence.	info	Dr. Leonard A. Miller Centre for Health Services	National Microbiology Laboratory (NML)	B.1.1.7	GRY		(Spike_H69del
hCoV-19/Canada/NS-NML-48361/2021	EPI_ISL_2162058	C	2021-04-12	2021-05-19	North America	Canada	Nova Scotia	Human	Male	54	unknown	Nasopharyngeal swab	Nanopore MinION	ARTIC Network Protocol v1	NS8_Q27stop results in 78.5% truncation of the protein sequence. Gap of 19 nucleotides when compared to the reference sequence.	info	QEII Health Sciences Centre	National Microbiology Laboratory (NML)	B.1.1.7	GRY		(Spike_H69del,NS8_Q27stop,NSP3_T183I,NSP10_M122I,NSP9_R74S,Spike_T716I,NSP6_S106del,N_R203K,Spike_A570D,Spike_N501Y,NSP3_I1412T,NS8_R52I,Spike_P681H,Spike_Y144del,NSP15_S288F,NSP6_G107del,NSP3_A890D,NSP5_P252L,Spike_D1118H,NSP6_F108del,NS8_Y73C,N_G204R,NSP3_K525T,Spike_V70del,NSP12_P323L,Spike_D614G,N_D3L,Spike_S982A,N_S235F)
hCoV-19CanadaABPHL-123052021	EPI_ISL_2169841	C	2021-04-12	2021-05-19	North America	Canada	Alberta	Human	unknown	unknown	unknown		Nasopharyngeal swab	unknown	Stretches of NNNs (2.99% of overall sequence). Insertion of 4 nucleotides when compared to the reference sequence. Gap of 9 nucleotides when compared to the reference sequence. NSP16 without BLAST coverage.	warn	Alberta Precision Labs (APL)	Alberta Precision Labs (APL)	P.1	GR	Surveillance testing	(Spike_R190S,NSP4_S184N,Spike_I844V,NSP6_S106del,Spike_H655Y,Spike_E484K,N_R203K,Spike_K417T,Spike_T1027I,Spike_D138Y,Spike_N501Y,NS3_S253P,NSP6_R5K,Spike_L18F,N_P80R,Spike_T20N,NSP3_K977Q,NSP6_G107del,NSP6_F108del,NSP3_S370L,N_G204R,NS8_E92K,Spike_P26S,NSP12_P323L,Spike_D614G,Spike_V1176F,NS7a_V93F,NSP13_E341D)
hCoV-19CanadaABPHL-123072021	EPI_ISL_2169842	C	2021-04-12	2021-05-19	North America	Canada	Alberta	Human	unknown	unknown	unknown		Nasopharyngeal swab	unknown	NS7a_Q62stop results in 49.6% truncation of the protein sequence. NS8_Q27stop results in 78.5% truncation of the protein sequence. Gap of 19 nucleotides when compared to the reference sequence.	info	Alberta Precision Labs (APL)	Alberta Precision Labs (APL)	B.1.1.7	GRY	Surveillance testing	(Spike_H69del,NS8_Q27stop,NSP3_T183I,Spike_T716I,NSP6_S106del,N_R203K,NSP2_D84Y,Spike_A570D,Spike_L5F,Spike_N501Y,NSP3_I1412T,NS8_R52I,Spike_P681H,Spike_Y144del,NS7a_Q62stop,NSP6_G107del,NSP3_A890D,Spike_D1118H,NSP6_F108del,NS8_Y73C,N_G204R,NSP16_P215L,Spike_V70del,NS3_T151I,NSP12_P323L,NSP16_R216N,Spike_D614G,N_D3L,Spike_S982A,N_S235F)
hCoV-19CanadaABPHL-123102021	EPI_ISL_2169843	C	2021-04-12	2021-05-19	North America	Canada	Alberta	Human	unknown	unknown	unknown		Nasopharyngeal swab	unknown	NS7a_Q62stop results in 49.6% truncation of the protein sequence. NS8_Q27stop results in 78.5% truncation of the protein sequence. Gap of 19 nucleotides when compared to the reference sequence.	info	Alberta Precision Labs (APL)	Alberta Precision Labs (APL)	B.1.1.7	GRY	Surveillance testing	(Spike_H69del,NS8_Q27stop,NSP3_T183I,Spike_T716I,NSP6_S106del,N_R203K,Spike_A570D,Spike_L5F,Spike_N501Y,NSP3_I1412T,NS8_R52I,Spike_P681H,Spike_Y144del,NS7a_Q62stop,NSP6_G107del,NSP3_A890D,Spike_D1118H,NSP6_F108del,NS8_Y73C,N_G204R,NSP16_P215L,Spike_V70del,NS3_T151I,Spike_A1222T,NSP12_P323L,NSP16_R216N,Spike_D614G,N_D3L,Spike_S982A,N_S235F)
hCoV-19CanadaABPHL-123202021	EPI_ISL_2169850	C	2021-04-12	2021-05-19	North America	Canada	Alberta	Human	unknown	unknown	unknown		Nasopharyngeal swab	unknown	Long stretches of NNNs (6.52% of overall sequence). Insertion of 4 nucleotides when compared to the reference sequence. Gap of 9 nucleotides when compared to the reference sequence. NSP16 without BLAST coverage.	alert	Alberta Precision Labs (APL)	Alberta Precision Labs (APL)	P.1	GR	Surveillance testing	(Spike_R190S,NSP4_S184N,NSP6_S106del,Spike_H655Y,Spike_E484K,N_R203K,Spike_K417T,Spike_D138Y,Spike_N501Y,NS3_S253P,Spike_L18F,N_P80R,Spike_T20N,NSP3_K977Q,NSP6_G107del,NSP6_F108del,NSP3_S370L,N_G204R,NS8_E92K,Spike_P26S,NSP12_P323L,Spike_D614G,NS7a_V93F,NSP13_E341D)
hCoV-19CanadaABPHL-123212021	EPI_ISL_2169851	C	2021-04-12	2021-05-19	North America	Canada	Alberta	Human	unknown	unknown	unknown		Nasopharyngeal swab	unknown	Stretches of NNNs (3.00% of overall sequence). Insertion of 4 nucleotides when compared to the reference sequence. Gap of 9 nucleotides when compared to the reference sequence. NSP16 without BLAST coverage.	warn	Alberta Precision Labs (APL)	Alberta Precision Labs (APL)	P.1	GR	Surveillance testing	(Spike_R190S,NSP4_S184N,Spike_I844V,NSP6_S106del,Spike_H655Y,Spike_E484K,N_R203K,Spike_K417T,Spike_T1027I,Spike_D138Y,Spike_N501Y,NS3_S253P,Spike_L18F,N_P80R,Spike_T20N,NSP3_K977Q,NSP6_G107del,NSP6_F108del,NSP3_S370L,N_G204R,NS8_E92K,Spike_P26S,NSP12_P323L,Spike_D614G,Spike_V1176F,NS7a_V93F,NSP13_E341D)
hCoV-19CanadaABPHL-129602021	EPI_ISL_2170333	C	2021-04-12	2021-05-19	North America	Canada	Alberta	Human	unknown	unknown	unknown		Nasopharyngeal swab	unknown	Stretches of NNNs (1.42% of overall sequence). Gap of 24 nucleotides when compared to the reference sequence.	warn	Alberta Precision Labs (APL)	Alberta Precision Labs (APL)	B.1.91	G	Surveillance testing	(Spike_H69del,NSP12_P323F,M_I82T,Spike_A67V,NSP3_T1189I,Spike_D839Y,NSP6_G107del,E_L21F,NSP6_S106del,Spike_E484K,NSP6_F108del,Spike_Q52R,Spike_V70del,Spike_D614G,Spike_Y144del,NSP16_K160R,Spike_F888L,Spike_Q677H)
hCoV-19CanadaABPHL-129742021	EPI_ISL_2170347	C	2021-04-12	2021-05-19	North America	Canada	Alberta	Human	unknown	unknown	unknown		Nasopharyngeal swab	unknown	NS7a_Q62stop results in 49.6% truncation of the protein sequence. NS8_Q27stop results in 78.5% truncation of the protein sequence. Gap of 19 nucleotides when compared to the reference sequence.	info	Alberta Precision Labs (APL)	Alberta Precision Labs (APL)	B.1.1.7	GRY	Surveillance testing	(Spike_H69del,NS8_Q27stop,NSP3_T183I,Spike_T716I,NSP6_S106del,N_R203K,NSP3_K1211N,Spike_A570D,Spike_L5F,Spike_N501Y,NSP3_I1412T,NS8_R52I,Spike_P681H,Spike_Y144del,NS7a_Q62stop,NSP3_G76C,NSP6_G107del,NSP3_A890D,Spike_D1118H,NSP6_F108del,NS8_Y73C,N_G204R,NSP16_P215L,Spike_V70del,NS3_T151I,Spike_A1222T,NSP12_P323L,NSP16_R216N,Spike_D614G,N_D3L,Spike_S982A,N_S235F)
hCoV-19CanadaABPHL-129832021	EPI_ISL_2170356	C	2021-04-12	2021-05-19	North America	Canada	Alberta	Human	unknown	unknown	unknown		Nasopharyngeal swab	unknown	Stretches of NNNs (1.03% of overall sequence). Gap of 24 nucleotides when compared to the reference sequence.	warn	Alberta Precision Labs (APL)	Alberta Precision Labs (APL)	B.1.91	G	Surveillance testing	(Spike_H69del,NSP8_T187I,Spike_A67V,E_A41V,N_A12G,NSP1_I114T,E_L21F,NSP6_S106del,Spike_E484K,Spike_Q52R,Spike_Y144del,Spike_F888L,Spike_Q677H,NSP12_P323F,M_I82T,NSP3_T1189I,Spike_D839Y,NSP6_G107del,NSP6_F108del,NSP12_L648F,Spike_V70del,Spike_D614G,NSP16_K160R)
hCoV-19CanadaABPHL-129842021	EPI_ISL_2170357	C	2021-04-12	2021-05-19	North America	Canada	Alberta	Human	unknown	unknown	unknown		Nasopharyngeal swab	unknown	Stretches of NNNs (2.65% of overall sequence). Gap of 24 nucleotides when compared to the reference sequence.	warn	Alberta Precision Labs (APL)	Alberta Precision Labs (APL)	B.1.91	G	Surveillance testing	(Spike_H69del,NSP12_P323F,M_I82T,Spike_A67V,N_A12G,NSP3_T1189I,Spike_D839Y,NSP6_G107del,E_L21F,NSP6_S106del,Spike_E484K,NSP6_F108del,Spike_Q52R,Spike_V70del,Spike_D614G,Spike_Y144del,NSP16_K160R,Spike_F888L,Spike_Q677H)
hCoV-19CanadaABPHL-129852021	EPI_ISL_2170358	C	2021-04-12	2021-05-19	North America	Canada	Alberta	Human	unknown	unknown	unknown		Nasopharyngeal swab	unknown	Stretches of NNNs (2.70% of overall sequence). Gap of 24 nucleotides when compared to the reference sequence.	warn	Alberta Precision Labs (APL)	Alberta Precision Labs (APL)	B.1.525	G	Surveillance testing	(Spike_H69del,NSP12_P323F,M_I82T,Spike_A67V,NSP3_T1189I,NSP6_G107del,E_L21F,NSP6_S106del,Spike_E484K,NSP6_F108del,Spike_Q52R,NS7a_F6L,Spike_V70del,Spike_D614G,Spike_Y144del,NSP16_K160R,Spike_F888L,Spike_Q677H)
hCoV-19CanadaABPHL-129862021	EPI_ISL_2170359	C	2021-04-12	2021-05-19	North America	Canada	Alberta	Human	unknown	unknown	unknown		Nasopharyngeal swab	unknown	Gap of 12 nucleotides when compared to the reference sequence.	info	Alberta Precision Labs (APL)	Alberta Precision Labs (APL)	B.1.2	GH	Surveillance testing	(Spike_S494L,Spike_G142del,N_P67S,NSP5_L89F,NSP14_N129D,Spike_Y144del,NSP4_T83I,Spike_N460K,Spike_E780Q,Spike_L18F,Spike_E1150K,NSP16_R216C,NS3_Q57H,NSP2_T85I,NSP14_A274S,NS8_S24L,Spike_V143del,NS3_G172V,NSP12_P323L,NSP4_D217G,Spike_D614G,N_P199L,NS8_H17Y,Spike_L141del)
hCoV-19CanadaABPHL-129972021	EPI_ISL_2170370	C	2021-04-12	2021-05-19	North America	Canada	Alberta	Human	unknown	unknown	unknown		Nasopharyngeal swab	unknown	Insertion of 4 nucleotides when compared to the reference sequence. Gap of 9 nucleotides when compared to the reference sequence.	info	Alberta Precision Labs (APL)	Alberta Precision Labs (APL)	P.1	GR	Surveillance testing	(Spike_R190S,NSP4_S184N,NSP6_S106del,Spike_H655Y,Spike_E484K,N_R203K,Spike_K417T,Spike_T1027I,Spike_D138Y,Spike_N501Y,NS3_S253P,Spike_L18F,N_P80R,Spike_T20N,NSP3_K977Q,NSP6_G107del,NSP6_F108del,NSP3_S370L,N_G204R,NS8_E92K,Spike_P26S,NSP12_P323L,Spike_D614G,Spike_V1176F,NSP13_E341D)
hCoV-19CanadaABPHL-129982021	EPI_ISL_2170371	C	2021-04-12	2021-05-19	North America	Canada	Alberta	Human	unknown	unknown	unknown		Nasopharyngeal swab	unknown	Insertion of 4 nucleotides when compared to the reference sequence. Gap of 9 nucleotides when compared to the reference sequence.	info	Alberta Precision Labs (APL)	Alberta Precision Labs (APL)	P.1	GR	Surveillance testing	(Spike_R190S,NSP4_S184N,NSP6_S106del,Spike_H655Y,Spike_E484K,N_R203K,Spike_K417T,Spike_T1027I,Spike_D138Y,Spike_N501Y,NSP3_R1820Q,NS3_S253P,Spike_L18F,N_P80R,Spike_T20N,NSP3_K977Q,NSP6_G107del,NSP6_F108del,NSP3_S370L,N_G204R,NS8_E92K,Spike_P26S,NSP12_P323L,Spike_D614G,Spike_V1176F,NS7a_V93F,NSP13_E341D)
hCoV-19CanadaABPHL-129992021	EPI_ISL_2170372	C	2021-04-12	2021-05-19	North America	Canada	Alberta	Human	unknown	unknown	unknown		Nasopharyngeal swab	unknown			Alberta Precision Labs (APL)	Alberta Precision Labs (APL)	B.1.438.1	GH	Surveillance testing	(NSP2_M117V,N_M234I,NS3_L95F,NS3_Q57H,N_D401Y,NSP12_P323L,Spike_D614G,Spike_Q675H)
hCoV-19CanadaABPHL-130002021	EPI_ISL_2170373	C	2021-04-12	2021-05-19	North America	Canada	Alberta	Human	unknown	unknown	unknown		Nasopharyngeal swab	unknown	Gap of 24 nucleotides when compared to the reference sequence.	info	Alberta Precision Labs (APL)	Alberta Precision Labs (APL)	B.1.91	G	Surveillance testing	(Spike_H69del,NSP8_T187I,Spike_A67V,N_A12G,NSP1_I114T,E_L21F,NSP6_S106del,Spike_E484K,Spike_Q52R,Spike_Y144del,Spike_F888L,Spike_Q677H,NSP12_P323F,M_I82T,NSP3_T1189I,Spike_D839Y,NSP6_G107del,NSP6_F108del,NSP12_L648F,Spike_V70del,Spike_D614G,NSP16_K160R,NSP3_S1455F)
hCoV-19CanadaABPHL-130012021	EPI_ISL_2170374	C	2021-04-12	2021-05-19	North America	Canada	Alberta	Human	unknown	unknown	unknown		Nasopharyngeal swab	unknown	Gap of 24 nucleotides when compared to the reference sequence.	info	Alberta Precision Labs (APL)	Alberta Precision Labs (APL)	B.1.525	G	Surveillance testing	(Spike_H69del,NSP12_P323F,M_I82T,Spike_A67V,N_A12G,NSP3_T1189I,NS3_I263M,NSP6_G107del,E_L21F,NSP6_S106del,Spike_E484K,NSP6_F108del,Spike_Q52R,NS7a_F6L,Spike_V70del,Spike_D614G,Spike_Y144del,NSP16_K160R,Spike_F888L,Spike_Q677H)
hCoV-19CanadaABPHL-130022021	EPI_ISL_2170375	C	2021-04-12	2021-05-19	North America	Canada	Alberta	Human	unknown	unknown	unknown		Nasopharyngeal swab	unknown	Gap of 24 nucleotides when compared to the reference sequence.	info	Alberta Precision Labs (APL)	Alberta Precision Labs (APL)	B.1.91	G	Surveillance testing	(Spike_H69del,NSP12_P323F,M_I82T,Spike_A67V,N_A12G,NSP3_T1189I,Spike_D839Y,NSP6_G107del,E_L21F,NSP6_S106del,Spike_E484K,NSP6_F108del,Spike_Q52R,Spike_V70del,Spike_D614G,Spike_Y144del,NSP16_K160R,Spike_F888L,Spike_Q677H)
hCoV-19CanadaABPHL-130042021	EPI_ISL_2170377	C	2021-04-12	2021-05-19	North America	Canada	Alberta	Human	unknown	unknown	unknown		Nasopharyngeal swab	unknown	Gap of 24 nucleotides when compared to the reference sequence.	info	Alberta Precision Labs (APL)	Alberta Precision Labs (APL)	B.1.91	G	Surveillance testing	(Spike_H69del,NSP2_D23E,NSP8_T187I,Spike_A67V,N_A12G,NSP1_I114T,E_L21F,NSP6_S106del,Spike_E484K,Spike_Q52R,Spike_Y144del,Spike_F888L,Spike_Q677H,NSP12_P323F,M_I82T,NSP3_T1189I,Spike_D839Y,NSP6_G107del,NSP6_F108del,NSP12_L648F,Spike_V70del,Spike_Y266C,Spike_D614G,NSP16_K160R)
hCoV-19CanadaABPHL-130052021	EPI_ISL_2170378	C	2021-04-12	2021-05-19	North America	Canada	Alberta	Human	unknown	unknown	unknown		Nasopharyngeal swab	unknown	NS8_Q27stop results in 78.5% truncation of the protein sequence. Gap of 19 nucleotides when compared to the reference sequence.	info	Alberta Precision Labs (APL)	Alberta Precision Labs (APL)	B.1.1.7	GRY	Surveillance testing	(NS8_Q27stop,NSP3_T183I,Spike_T716I,NSP6_S106del,N_R203K,Spike_A570D,NS8_R101H,Spike_N501Y,NSP3_I1412T,NS8_R52I,Spike_H69F,Spike_P681H,Spike_Y144del,NS3_G18V,Spike_S71del,NSP2_L550F,NSP6_G107del,NSP3_A890D,NSP13_G170S,Spike_D1118H,NSP6_F108del,NSP6_V182I,NS8_Y73C,N_G204R,Spike_V70del,NSP12_P323L,Spike_D614G,N_D3L,Spike_S982A,N_S235F)
hCoV-19CanadaABPHL-130092021	EPI_ISL_2170382	C	2021-04-12	2021-05-19	North America	Canada	Alberta	Human	unknown	unknown	unknown		Nasopharyngeal swab	unknown	Gap of 24 nucleotides when compared to the reference sequence.	info	Alberta Precision Labs (APL)	Alberta Precision Labs (APL)	B.1.91	G	Surveillance testing	(Spike_H69del,Spike_A67V,N_A12G,NSP1_I114T,NS3_S40L,E_L21F,NSP6_S106del,Spike_E484K,Spike_Q52R,Spike_Y144del,Spike_F888L,Spike_Q677H,NSP12_P323F,M_I82T,NSP3_T1189I,Spike_D839Y,NSP6_G107del,N_T205I,NSP6_F108del,NSP12_L648F,Spike_V70del,Spike_D614G,NSP16_K160R)
hCoV-19CanadaABPHL-130102021	EPI_ISL_2170383	C	2021-04-12	2021-05-19	North America	Canada	Alberta	Human	unknown	unknown	unknown		Nasopharyngeal swab	unknown			Alberta Precision Labs (APL)	Alberta Precision Labs (APL)	B.1.2	GH	Surveillance testing	(Spike_E780Q,Spike_L18F,N_P67S,NSP16_R216C,NS3_Q57H,NSP2_T85I,NSP5_L89F,NS8_S24L,NSP14_N129D,NS3_G172V,NSP12_P323L,Spike_D614G,N_P199L,NSP4_T83I,NS8_H17Y)
hCoV-19CanadaABPHL-130132021	EPI_ISL_2170386	C	2021-04-12	2021-05-19	North America	Canada	Alberta	Human	unknown	unknown	unknown		Nasopharyngeal swab	unknown	Gap of 24 nucleotides when compared to the reference sequence. N without BLAST coverage.	warn	Alberta Precision Labs (APL)	Alberta Precision Labs (APL)	B.1.525	G	Surveillance testing	(Spike_H69del,NSP12_P323F,M_I82T,Spike_A67V,NSP3_T1189I,NS7a_H47N,NSP6_G107del,E_L21F,NSP6_S106del,Spike_E484K,NSP6_F108del,Spike_Q52R,NS7a_F6L,Spike_V70del,Spike_D614G,Spike_Y144del,NSP16_K160R,Spike_F888L,Spike_Q677H)
hCoV-19CanadaABPHL-130142021	EPI_ISL_2170387	C	2021-04-12	2021-05-19	North America	Canada	Alberta	Human	unknown	unknown	unknown		Nasopharyngeal swab	unknown	Gap of 24 nucleotides when compared to the reference sequence. N without BLAST coverage.	warn	Alberta Precision Labs (APL)	Alberta Precision Labs (APL)	B.1.525	G	Surveillance testing	(Spike_H69del,NSP12_P323F,M_I82T,Spike_A67V,NSP3_T1189I,NSP6_G107del,E_L21F,NSP6_S106del,Spike_E484K,NSP6_F108del,Spike_Q52R,NS7a_F6L,Spike_V70del,Spike_D614G,Spike_Y144del,NSP16_K160R,Spike_F888L,Spike_Q677H)
hCoV-19CanadaABPHL-130152021	EPI_ISL_2170388	C	2021-04-12	2021-05-19	North America	Canada	Alberta	Human	unknown	unknown	unknown		Nasopharyngeal swab	unknown	NS8_K68stop results in 44.6% truncation of the protein sequence. NS8_Q27stop results in 78.5% truncation of the protein sequence. Gap of 19 nucleotides when compared to the reference sequence.	info	Alberta Precision Labs (APL)	Alberta Precision Labs (APL)	B.1.1.7	GRY	Surveillance testing	(Spike_H69del,NS8_Q27stop,NSP3_T183I,NSP8_T145I,NSP3_A1311V,Spike_T716I,NS8_K68stop,NSP6_S106del,N_R203K,Spike_A570D,Spike_N501Y,NSP3_I1412T,NS8_R52I,Spike_P681H,Spike_Y144del,NSP12_P227L,NSP6_G107del,NSP3_A890D,Spike_D1118H,NSP6_F108del,NS8_Y73C,N_G204R,Spike_V70del,NSP12_P323L,Spike_D614G,N_D3L,Spike_S982A,N_S235F)
hCoV-19CanadaABPHL-130182021	EPI_ISL_2170391	C	2021-04-12	2021-05-19	North America	Canada	Alberta	Human	unknown	unknown	unknown		Nasopharyngeal swab	unknown	NS8_K68stop results in 44.6% truncation of the protein sequence. NS8_Q27stop results in 78.5% truncation of the protein sequence. Gap of 34 nucleotides when compared to the reference sequence.	warn	Alberta Precision Labs (APL)	Alberta Precision Labs (APL)	B.1.1.7	GRY	Surveillance testing	(Spike_H69del,NSP6_C223F,NS8_Q27stop,NSP3_T183I,Spike_T716I,NS3_L95F,NS8_K68stop,NSP6_S106del,N_R203K,Spike_A570D,N_A55S,Spike_N501Y,NSP3_I1412T,NS3_L101del,NS8_R52I,Spike_P681H,Spike_Y144del,NS3_A99del,NSP12_P227L,NSP13_H164Y,NSP6_G107del,NSP3_A890D,Spike_D1118H,NSP6_F108del,NS8_Y73C,N_G204R,NS3_V97del,Spike_V70del,NS3_G100del,NSP12_P323L,NSP14_P451S,Spike_D614G,NS3_A98del,N_D3L,Spike_S982A,N_S2…
hCoV-19CanadaABPHL-130202021	EPI_ISL_2170392	C	2021-04-12	2021-05-19	North America	Canada	Alberta	Human	unknown	unknown	unknown		Nasopharyngeal swab	unknown			Alberta Precision Labs (APL)	Alberta Precision Labs (APL)	B.1.438.1	GH	Surveillance testing	(NSP2_M117V,N_M234I,NSP3_P1228S,NS3_L95F,NS3_Q57H,N_D401Y,NSP12_Q822H,NSP12_P323L,Spike_D614G,Spike_Q675H)
hCoV-19CanadaABPHL-130262021	EPI_ISL_2170396	C	2021-04-12	2021-05-19	North America	Canada	Alberta	Human	unknown	unknown	unknown		Nasopharyngeal swab	unknown	Long stretches of NNNs (6.47% of overall sequence).	alert	Alberta Precision Labs (APL)	Alberta Precision Labs (APL)	B.1.438.1	GH	Surveillance testing	(NSP2_M117V,NSP3_M1788V,N_T325R,N_M234I,NS3_L95F,NS3_Q57H,N_D401Y,NSP7_L60F,NSP12_P323L)
hCoV-19CanadaABPHL-130282021	EPI_ISL_2170397	C	2021-04-12	2021-05-19	North America	Canada	Alberta	Human	unknown	unknown	unknown		Nasopharyngeal swab	unknown	Gap of 24 nucleotides when compared to the reference sequence. N without BLAST coverage.	warn	Alberta Precision Labs (APL)	Alberta Precision Labs (APL)	B.1.91	G	Surveillance testing	(Spike_H69del,NSP12_P323F,M_I82T,Spike_A67V,NSP3_T1189I,Spike_D839Y,NSP6_G107del,E_L21F,NSP6_S106del,Spike_E484K,NS3_T89I,NSP6_F108del,Spike_Q52R,Spike_V70del,Spike_D614G,Spike_Y144del,NSP16_K160R,Spike_F888L,Spike_Q677H)
hCoV-19CanadaABPHL-130332021	EPI_ISL_2170399	C	2021-04-12	2021-05-19	North America	Canada	Alberta	Human	unknown	unknown	unknown		Nasopharyngeal swab	unknown	Stretches of NNNs (1.10% of overall sequence). Gap of 24 nucleotides when compared to the reference sequence. N without BLAST coverage.	warn	Alberta Precision Labs (APL)	Alberta Precision Labs (APL)	B.1.525	G	Surveillance testing	(Spike_H69del,NSP12_P323F,M_I82T,Spike_A67V,NSP3_T1189I,NSP6_G107del,E_L21F,NSP6_S106del,Spike_E484K,NSP6_F108del,Spike_Q52R,NS7a_F6L,Spike_V70del,Spike_D614G,Spike_Y144del,NSP16_K160R)
hCoV-19CanadaABPHL-130582021	EPI_ISL_2170404	C	2021-04-12	2021-05-19	North America	Canada	Alberta	Human	unknown	unknown	unknown		Nasopharyngeal swab	unknown	Insertion of 4 nucleotides when compared to the reference sequence. Gap of 9 nucleotides when compared to the reference sequence.	info	Alberta Precision Labs (APL)	Alberta Precision Labs (APL)	P.1	GR	Surveillance testing	(Spike_R190S,NSP4_S184N,NSP6_S106del,Spike_H655Y,Spike_E484K,N_R203K,Spike_K417T,Spike_T1027I,Spike_D138Y,Spike_N501Y,NS3_S253P,Spike_S1252F,Spike_L18F,N_P80R,Spike_T20N,NSP3_K977Q,NSP6_G107del,NSP6_F108del,NSP3_S370L,N_G204R,NS8_E92K,Spike_P26S,NSP12_P323L,Spike_D614G,Spike_V1176F,NSP13_E341D)
hCoV-19CanadaABPHL-130602021	EPI_ISL_2170405	C	2021-04-12	2021-05-19	North America	Canada	Alberta	Human	unknown	unknown	unknown		Nasopharyngeal swab	unknown	Insertion of 4 nucleotides when compared to the reference sequence. Gap of 9 nucleotides when compared to the reference sequence.	info	Alberta Precision Labs (APL)	Alberta Precision Labs (APL)	P.1	GR	Surveillance testing	(Spike_R190S,NSP4_S184N,NSP6_S106del,Spike_H655Y,Spike_E484K,N_R203K,Spike_K417T,Spike_T1027I,Spike_D138Y,Spike_N501Y,NS3_S253P,Spike_L18F,N_P80R,Spike_T20N,NSP3_K977Q,NSP6_G107del,NSP6_F108del,NSP3_S370L,N_G204R,NS8_E92K,Spike_P26S,NSP12_P323L,Spike_D614G,Spike_V1176F,NSP13_E341D)
hCoV-19CanadaABPHL-130612021	EPI_ISL_2170406	C	2021-04-12	2021-05-19	North America	Canada	Alberta	Human	unknown	unknown	unknown		Nasopharyngeal swab	unknown			Alberta Precision Labs (APL)	Alberta Precision Labs (APL)	B.1.438.1	GH	Surveillance testing	(NSP2_M117V,N_P6L,N_M234I,NS3_L95F,NSP12_T739I,NSP12_K91R,NSP3_A1872V,NS3_Q57H,N_D401Y,NSP6_Y80C,NS7a_L17F,NSP2_I387M,NS6_L35R,NSP12_P323L,Spike_D614G,Spike_Q675H,Spike_A653V)
hCoV-19CanadaABPHL-130622021	EPI_ISL_2170407	C	2021-04-12	2021-05-19	North America	Canada	Alberta	Human	unknown	unknown	unknown		Nasopharyngeal swab	unknown	Long stretches of NNNs (5.36% of overall sequence). Insertion of 4 nucleotides when compared to the reference sequence. Gap of 9 nucleotides when compared to the reference sequence.	alert	Alberta Precision Labs (APL)	Alberta Precision Labs (APL)	P.1	GR	Surveillance testing	(Spike_R190S,NSP4_S184N,NSP6_S106del,Spike_H655Y,Spike_E484K,N_R203K,Spike_K417T,Spike_T1027I,Spike_D138Y,Spike_N501Y,Spike_V1133F,NS3_S253P,Spike_L18F,N_P80R,Spike_T20N,NSP6_G107del,NSP6_F108del,NSP3_S370L,N_G204R,NS8_E92K,Spike_P26S,NSP12_P323L,Spike_D614G,Spike_V1176F,NSP13_E341D)
hCoV-19CanadaABPHL-130642021	EPI_ISL_2170408	C	2021-04-12	2021-05-19	North America	Canada	Alberta	Human	unknown	unknown	unknown		Nasopharyngeal swab	unknown	Long stretches of NNNs (5.83% of overall sequence). NS7a_Q62stop results in 49.6% truncation of the protein sequence. NS8_Q27stop results in 78.5% truncation of the protein sequence. Gap of 10 nucleotides when compared to the reference sequence. NSP7 without BLAST coverage. NSP6 without BLAST coverage.	alert	Alberta Precision Labs (APL)	Alberta Precision Labs (APL)	B.1.1.7	GRY	Surveillance testing	(Spike_H69del,NS8_Q27stop,NSP3_T183I,Spike_T716I,N_R203K,Spike_A570D,Spike_L5F,Spike_N501Y,NSP3_I1412T,NS8_R52I,Spike_P681H,Spike_Y144del,NS7a_Q62stop,NSP3_A890D,Spike_D1118H,NS8_Y73C,N_G204R,NSP16_P215L,Spike_V70del,NS3_T151I,NSP4_I292V,NSP12_P323L,NSP16_R216N,Spike_D614G,N_D3L,Spike_S982A,N_S235F)
hCoV-19CanadaABPHL-130662021	EPI_ISL_2170410	C	2021-04-12	2021-05-19	North America	Canada	Alberta	Human	unknown	unknown	unknown		Nasopharyngeal swab	unknown	Insertion of 4 nucleotides when compared to the reference sequence. Gap of 9 nucleotides when compared to the reference sequence.	info	Alberta Precision Labs (APL)	Alberta Precision Labs (APL)	P.1	GR	Surveillance testing	(Spike_R190S,NSP4_S184N,NSP6_S106del,Spike_H655Y,Spike_E484K,N_R203K,Spike_K417T,Spike_T1027I,Spike_D138Y,Spike_N501Y,NS3_S253P,Spike_L18F,N_P80R,Spike_T20N,NSP3_K977Q,NSP6_G107del,NSP6_F108del,NSP3_S370L,N_G204R,NS8_E92K,Spike_P26S,NSP12_P323L,Spike_D614G,Spike_V1176F,NSP13_E341D)
hCoV-19CanadaABPHL-130742021	EPI_ISL_2170416	C	2021-04-12	2021-05-19	North America	Canada	Alberta	Human	unknown	unknown	unknown		Nasopharyngeal swab	unknown			Alberta Precision Labs (APL)	Alberta Precision Labs (APL)	B.1.438.1	GH	Surveillance testing	(NSP9_P71L,N_P199S,NSP2_M117V,NS3_I62T,N_M234I,Spike_S477N,NS3_L95F,NS3_Q57H,N_D401Y,NSP12_P323L,Spike_D614G,Spike_Q675H,NSP12_R173C)
hCoV-19CanadaABPHL-130792021	EPI_ISL_2170421	C	2021-04-12	2021-05-19	North America	Canada	Alberta	Human	unknown	unknown	unknown		Nasopharyngeal swab	unknown	NS7a_Q62stop results in 49.6% truncation of the protein sequence. NS8_Q27stop results in 78.5% truncation of the protein sequence. Gap of 19 nucleotides when compared to the reference sequence.	info	Alberta Precision Labs (APL)	Alberta Precision Labs (APL)	B.1.1.7	GRY	Surveillance testing	(Spike_H69del,NS8_Q27stop,NSP3_T183I,Spike_T716I,NSP6_S106del,N_R203K,Spike_A570D,Spike_L5F,Spike_N501Y,NSP3_I1412T,NS8_R52I,Spike_P681H,Spike_Y144del,NS7a_Q62stop,NSP6_G107del,NSP3_A890D,Spike_D1118H,NSP6_F108del,NS8_Y73C,NS8_S67F,N_G204R,NSP16_P215L,Spike_V70del,NS3_T151I,Spike_A1222T,NSP12_P323L,NSP16_R216N,Spike_D614G,N_D3L,Spike_S982A,N_S235F)
hCoV-19CanadaABPHL-130812021	EPI_ISL_2170422	C	2021-04-12	2021-05-19	North America	Canada	Alberta	Human	unknown	unknown	unknown		Nasopharyngeal swab	unknown	Long stretches of NNNs (5.36% of overall sequence). NS8_Q27stop results in 78.5% truncation of the protein sequence. Gap of 19 nucleotides when compared to the reference sequence.	alert	Alberta Precision Labs (APL)	Alberta Precision Labs (APL)	B.1.1.7	GRY	Surveillance testing	(Spike_H69del,NS3_L15F,NS8_Q27stop,NSP3_T183I,Spike_T716I,NSP6_S106del,N_R203K,Spike_A570D,NSP13_K460R,NSP4_F17L,Spike_N501Y,NS8_R52I,Spike_P681H,Spike_Y144del,NSP6_G107del,NSP3_A890D,Spike_D1118H,NSP6_F108del,NS8_Y73C,N_G204R,Spike_V70del,NSP12_P323L,Spike_D614G,N_D3L,Spike_S982A,N_S235F)
hCoV-19CanadaABPHL-130852021	EPI_ISL_2170423	C	2021-04-12	2021-05-19	North America	Canada	Alberta	Human	unknown	unknown	unknown		Nasopharyngeal swab	unknown	NS8_Q27stop results in 78.5% truncation of the protein sequence. Gap of 19 nucleotides when compared to the reference sequence.	info	Alberta Precision Labs (APL)	Alberta Precision Labs (APL)	B.1.1.7	GRY	Surveillance testing	(Spike_H69del,NS8_Q27stop,NSP3_T183I,Spike_T716I,NSP6_S106del,N_R203K,Spike_A570D,Spike_N501Y,NSP3_I1412T,NS8_R52I,Spike_P681H,Spike_Y144del,NSP15_S288F,NSP6_G107del,NSP3_A890D,Spike_D1118H,NSP6_F108del,NS8_Y73C,N_G204R,NSP3_K525T,Spike_V70del,NSP12_P323L,Spike_D614G,N_D3L,Spike_S982A,N_S235F)
hCoV-19CanadaABPHL-130862021	EPI_ISL_2170424	C	2021-04-12	2021-05-19	North America	Canada	Alberta	Human	unknown	unknown	unknown		Nasopharyngeal swab	unknown	Insertion of 4 nucleotides when compared to the reference sequence. Gap of 9 nucleotides when compared to the reference sequence.	info	Alberta Precision Labs (APL)	Alberta Precision Labs (APL)	P.1	GR	Surveillance testing	(Spike_R190S,NSP4_S184N,NSP6_S106del,Spike_H655Y,Spike_E484K,N_R203K,Spike_K417T,Spike_T1027I,Spike_D138Y,Spike_N501Y,Spike_V1133F,NS3_S253P,Spike_L18F,N_P80R,Spike_T20N,NSP3_K977Q,NSP6_G107del,NSP6_F108del,NSP3_S370L,N_G204R,NS8_E92K,Spike_P26S,NSP12_P323L,Spike_D614G,Spike_V1176F,NSP13_E341D)
hCoV-19CanadaABPHL-130872021	EPI_ISL_2170425	C	2021-04-12	2021-05-19	North America	Canada	Alberta	Human	unknown	unknown	unknown		Nasopharyngeal swab	unknown	Gap of 24 nucleotides when compared to the reference sequence. N without BLAST coverage.	warn	Alberta Precision Labs (APL)	Alberta Precision Labs (APL)	B.1.525	G	Surveillance testing	(Spike_I1115V,Spike_H69del,NSP12_P323F,M_I82T,Spike_A67V,NSP3_T1189I,NSP6_G107del,E_L21F,NSP6_S106del,Spike_E484K,NSP6_F108del,Spike_Q52R,NS8_F104C,NS7a_F6L,Spike_V70del,Spike_D614G,Spike_Y144del,NSP16_K160R,Spike_F888L,Spike_Q677H)
hCoV-19CanadaABPHL-130882021	EPI_ISL_2170426	C	2021-04-12	2021-05-19	North America	Canada	Alberta	Human	unknown	unknown	unknown		Nasopharyngeal swab	unknown	Long stretches of NNNs (5.91% of overall sequence).	alert	Alberta Precision Labs (APL)	Alberta Precision Labs (APL)	B.1.351	GH	Surveillance testing	(E_P71L,NSP3_K837N,NSP3_N1778S,Spike_E484K,N_T205I,NS3_Q57H,NSP13_I151V,Spike_A701V,NSP2_T85I,Spike_N501Y,NSP3_P1228L,NSP12_P323L,NSP5_K90R,Spike_D614G,NS3_S171L)
hCoV-19CanadaABPHL-130892021	EPI_ISL_2170427	C	2021-04-12	2021-05-19	North America	Canada	Alberta	Human	unknown	unknown	unknown		Nasopharyngeal swab	unknown			Alberta Precision Labs (APL)	Alberta Precision Labs (APL)	B.1.438.1	GH	Surveillance testing	(NSP2_M117V,N_P6L,NS3_S220I,N_M234I,NS3_L95F,NSP12_T739I,NS3_Q57H,N_D401Y,NSP6_Y80C,NS7a_L17F,NSP2_I387M,NS6_L35R,NSP12_P323L,Spike_D614G,Spike_Q675H,Spike_A653V)
hCoV-19CanadaABPHL-130922021	EPI_ISL_2170428	C	2021-04-12	2021-05-19	North America	Canada	Alberta	Human	unknown	unknown	unknown		Nasopharyngeal swab	unknown	NS8_Q27stop results in 78.5% truncation of the protein sequence. Gap of 19 nucleotides when compared to the reference sequence.	info	Alberta Precision Labs (APL)	Alberta Precision Labs (APL)	B.1.1.7	GRY	Surveillance testing	(Spike_H69del,NS8_Q27stop,NSP3_T183I,Spike_T716I,NSP6_S106del,N_R203K,Spike_A570D,Spike_Y38H,Spike_N501Y,NSP3_I1412T,NS8_R52I,Spike_P681H,Spike_Y144del,NSP15_S288F,NSP6_G107del,NSP3_A890D,Spike_D1118H,NSP6_F108del,NS8_Y73C,N_G204R,NSP3_K525T,Spike_V70del,NSP12_P323L,Spike_D614G,N_D3L,Spike_S982A,N_S235F)
hCoV-19CanadaABPHL-130932021	EPI_ISL_2170429	C	2021-04-12	2021-05-19	North America	Canada	Alberta	Human	unknown	unknown	unknown		Nasopharyngeal swab	unknown	Gap of 24 nucleotides when compared to the reference sequence. N without BLAST coverage.	warn	Alberta Precision Labs (APL)	Alberta Precision Labs (APL)	B.1.91	G	Surveillance testing	(Spike_H69del,NSP12_P323F,M_I82T,NSP8_T187I,Spike_A67V,NSP3_T1189I,Spike_D839Y,NSP1_I114T,NSP6_G107del,E_L21F,NSP6_S106del,Spike_E484K,NSP6_F108del,Spike_Q52R,NSP12_L648F,Spike_V70del,Spike_D614G,Spike_Y144del,NSP16_K160R,Spike_F888L,Spike_Q677H,NSP3_S1455F)
hCoV-19CanadaABPHL-130942021	EPI_ISL_2170430	C	2021-04-12	2021-05-19	North America	Canada	Alberta	Human	unknown	unknown	unknown		Nasopharyngeal swab	unknown	Insertion of 4 nucleotides when compared to the reference sequence. Gap of 9 nucleotides when compared to the reference sequence.	info	Alberta Precision Labs (APL)	Alberta Precision Labs (APL)	P.1	GR	Surveillance testing	(Spike_R190S,NSP4_S184N,Spike_I844V,NSP6_S106del,Spike_H655Y,Spike_E484K,N_R203K,Spike_K417T,Spike_T1027I,Spike_D138Y,Spike_N501Y,NS3_S253P,Spike_L18F,N_P80R,Spike_T20N,NSP3_K977Q,NSP6_G107del,NSP6_F108del,NSP3_S370L,N_G204R,NS8_E92K,Spike_P26S,NSP12_P323L,Spike_D614G,Spike_V1176F,NS7a_V93F,NSP13_E341D)
hCoV-19CanadaABPHL-130982021	EPI_ISL_2170432	C	2021-04-12	2021-05-19	North America	Canada	Alberta	Human	unknown	unknown	unknown		Nasopharyngeal swab	unknown			Alberta Precision Labs (APL)	Alberta Precision Labs (APL)	B.1.438.1	GH	Surveillance testing	(NSP2_M117V,N_M234I,NS3_L95F,NS3_Q57H,N_D401Y,NSP12_M196I,NSP12_P323L,Spike_D614G,Spike_Q675H)
hCoV-19CanadaABPHL-131002021	EPI_ISL_2170433	C	2021-04-12	2021-05-19	North America	Canada	Alberta	Human	unknown	unknown	unknown		Nasopharyngeal swab	unknown			Alberta Precision Labs (APL)	Alberta Precision Labs (APL)	B.1.438.1	GH	Surveillance testing	(NSP9_P71L,N_P199S,NSP2_M117V,NS3_I62T,N_M234I,Spike_S477N,NS3_L95F,NSP3_P109L,NS3_Q57H,N_D401Y,NSP12_P323L,Spike_D614G,Spike_Q675H,NSP12_R173C)
hCoV-19CanadaABPHL-131012021	EPI_ISL_2170434	C	2021-04-12	2021-05-19	North America	Canada	Alberta	Human	unknown	unknown	unknown		Nasopharyngeal swab	unknown	Gap of 24 nucleotides when compared to the reference sequence. N without BLAST coverage.	warn	Alberta Precision Labs (APL)	Alberta Precision Labs (APL)	B.1.91	G	Surveillance testing	(Spike_H69del,NSP12_P323F,M_I82T,Spike_A67V,NSP3_T1189I,Spike_D839Y,NSP6_G107del,E_L21F,NSP6_S106del,Spike_E484K,NSP6_F108del,Spike_Q52R,Spike_V70del,Spike_D614G,Spike_Y144del,NSP16_K160R,Spike_F888L,Spike_Q677H)
hCoV-19CanadaABPHL-131022021	EPI_ISL_2170435	C	2021-04-12	2021-05-19	North America	Canada	Alberta	Human	unknown	unknown	unknown		Nasopharyngeal swab	unknown	NS8_Q27stop results in 78.5% truncation of the protein sequence. Gap of 19 nucleotides when compared to the reference sequence.	info	Alberta Precision Labs (APL)	Alberta Precision Labs (APL)	B.1.1.7	GRY	Surveillance testing	(Spike_H69del,NS3_L15F,NS8_Q27stop,NSP3_T183I,Spike_T716I,NSP6_S106del,N_R203K,Spike_A570D,NSP13_K460R,NSP4_F17L,Spike_N501Y,NSP3_I1412T,NS8_R52I,Spike_P681H,Spike_Y144del,NSP6_G107del,NSP3_A890D,Spike_D1118H,NSP6_F108del,NS8_Y73C,N_G204R,Spike_V70del,NSP12_P323L,Spike_D614G,N_D3L,Spike_S982A,N_S235F)
hCoV-19CanadaABPHL-131032021	EPI_ISL_2170436	C	2021-04-12	2021-05-19	North America	Canada	Alberta	Human	unknown	unknown	unknown		Nasopharyngeal swab	unknown			Alberta Precision Labs (APL)	Alberta Precision Labs (APL)	B.1.438.1	GH	Surveillance testing	(NSP2_M117V,NSP3_S454G,NSP3_P1261S,NSP2_V381A,N_M234I,NS3_L95F,NS3_Q57H,N_D401Y,NSP12_P323L,Spike_A570S,Spike_D614G,Spike_Q675H)
hCoV-19CanadaABPHL-131072021	EPI_ISL_2170439	C	2021-04-12	2021-05-19	North America	Canada	Alberta	Human	unknown	unknown	unknown		Nasopharyngeal swab	unknown	Insertion of 4 nucleotides when compared to the reference sequence. Gap of 9 nucleotides when compared to the reference sequence.	info	Alberta Precision Labs (APL)	Alberta Precision Labs (APL)	P.1	GR	Surveillance testing	(Spike_R190S,NSP4_S184N,NSP6_S106del,Spike_H655Y,Spike_E484K,N_R203K,Spike_K417T,Spike_T1027I,Spike_D138Y,Spike_N501Y,NS3_S253P,Spike_S1252F,Spike_L18F,N_P80R,Spike_T20N,NSP3_K977Q,NSP6_G107del,NSP6_F108del,NSP3_S370L,N_G204R,NS8_E92K,Spike_P26S,NSP12_P323L,Spike_D614G,Spike_V1176F,NSP13_E341D)
hCoV-19CanadaABPHL-131082021	EPI_ISL_2170440	C	2021-04-12	2021-05-19	North America	Canada	Alberta	Human	unknown	unknown	unknown		Nasopharyngeal swab	unknown	Insertion of 4 nucleotides when compared to the reference sequence. Gap of 9 nucleotides when compared to the reference sequence.	info	Alberta Precision Labs (APL)	Alberta Precision Labs (APL)	P.1	GR	Surveillance testing	(Spike_R190S,NSP4_S184N,NSP6_S106del,Spike_H655Y,Spike_E484K,N_R203K,Spike_K417T,Spike_T1027I,E_V24M,Spike_D138Y,Spike_N501Y,NS3_S253P,Spike_S1252F,Spike_L18F,N_P80R,Spike_T20N,NSP3_K977Q,NSP6_G107del,NSP6_F108del,NSP3_S370L,N_G204R,NS8_E92K,Spike_P26S,NSP12_P323L,Spike_D614G,Spike_V1176F,NSP13_E341D)
hCoV-19CanadaABPHL-131092021	EPI_ISL_2170441	C	2021-04-12	2021-05-19	North America	Canada	Alberta	Human	unknown	unknown	unknown		Nasopharyngeal swab	unknown	Insertion of 4 nucleotides when compared to the reference sequence. Gap of 9 nucleotides when compared to the reference sequence.	info	Alberta Precision Labs (APL)	Alberta Precision Labs (APL)	P.1	GR	Surveillance testing	(Spike_R190S,NSP4_S184N,NSP6_S106del,Spike_H655Y,Spike_E484K,N_R203K,Spike_K417T,Spike_T1027I,Spike_D138Y,Spike_N501Y,NS3_S253P,Spike_S1252F,Spike_L18F,N_P80R,Spike_T20N,NSP3_K977Q,NSP6_G107del,NSP6_F108del,NSP3_S370L,N_G204R,NS8_E92K,Spike_P26S,NSP12_P323L,Spike_D614G,Spike_V1176F,NSP13_E341D)
hCoV-19CanadaABPHL-131102021	EPI_ISL_2170442	C	2021-04-12	2021-05-19	North America	Canada	Alberta	Human	unknown	unknown	unknown		Nasopharyngeal swab	unknown	Insertion of 4 nucleotides when compared to the reference sequence. Gap of 9 nucleotides when compared to the reference sequence.	info	Alberta Precision Labs (APL)	Alberta Precision Labs (APL)	P.1	GR	Surveillance testing	(Spike_R190S,NSP4_S184N,NSP6_S106del,Spike_H655Y,Spike_E484K,N_R203K,Spike_K417T,Spike_T1027I,Spike_D138Y,Spike_N501Y,Spike_V1133F,NS3_S253P,Spike_L18F,N_P80R,Spike_T20N,NSP3_K977Q,NSP6_G107del,NSP6_F108del,NSP3_S370L,N_G204R,NS8_E92K,Spike_P26S,NSP12_P323L,Spike_D614G,Spike_V1176F,NSP13_E341D)
hCoV-19CanadaABPHL-131112021	EPI_ISL_2170443	C	2021-04-12	2021-05-19	North America	Canada	Alberta	Human	unknown	unknown	unknown		Nasopharyngeal swab	unknown			Alberta Precision Labs (APL)	Alberta Precision Labs (APL)	B.1.438.1	GH	Surveillance testing	(NSP2_M117V,N_P6L,NS3_S220I,N_M234I,NS3_L95F,NSP12_T739I,NS7a_H47Y,NS3_Q57H,N_D401Y,NSP6_Y80C,NS7a_L17F,NSP2_I387M,NS6_L35R,Spike_T791I,NSP12_P323L,Spike_D614G,Spike_Q675H,Spike_A653V)
hCoV-19CanadaABPHL-131122021	EPI_ISL_2170444	C	2021-04-12	2021-05-19	North America	Canada	Alberta	Human	unknown	unknown	unknown		Nasopharyngeal swab	unknown	Insertion of 4 nucleotides when compared to the reference sequence. Gap of 9 nucleotides when compared to the reference sequence.	info	Alberta Precision Labs (APL)	Alberta Precision Labs (APL)	P.1	GR	Surveillance testing	(Spike_R190S,NSP4_S184N,NSP6_S106del,Spike_H655Y,Spike_E484K,N_R203K,Spike_K417T,Spike_T1027I,Spike_D138Y,Spike_N501Y,NS3_S253P,Spike_S1252F,Spike_L18F,N_P80R,Spike_T20N,NSP3_K977Q,NSP6_G107del,NSP6_F108del,NSP3_S370L,N_G204R,NS8_E92K,Spike_P26S,NSP12_P323L,Spike_D614G,Spike_V1176F,NSP13_E341D)
hCoV-19CanadaABPHL-131132021	EPI_ISL_2170445	C	2021-04-12	2021-05-19	North America	Canada	Alberta	Human	unknown	unknown	unknown		Nasopharyngeal swab	unknown	Insertion of 4 nucleotides when compared to the reference sequence. Gap of 9 nucleotides when compared to the reference sequence.	info	Alberta Precision Labs (APL)	Alberta Precision Labs (APL)	P.1	GR	Surveillance testing	(Spike_R190S,NSP4_S184N,NSP6_S106del,Spike_H655Y,Spike_E484K,N_R203K,Spike_K417T,Spike_T1027I,Spike_D138Y,Spike_N501Y,Spike_V1133F,NS3_S253P,Spike_L18F,N_P80R,Spike_T20N,NSP3_K977Q,NSP6_G107del,NSP6_F108del,NSP3_S370L,N_G204R,NS8_E92K,Spike_P26S,NSP12_P323L,Spike_D614G,Spike_V1176F,NSP13_E341D)
hCoV-19CanadaABPHL-131142021	EPI_ISL_2170446	C	2021-04-12	2021-05-19	North America	Canada	Alberta	Human	unknown	unknown	unknown		Nasopharyngeal swab	unknown	Insertion of 4 nucleotides when compared to the reference sequence. Gap of 9 nucleotides when compared to the reference sequence.	info	Alberta Precision Labs (APL)	Alberta Precision Labs (APL)	P.1	GR	Surveillance testing	(Spike_R190S,NSP4_S184N,NSP6_S106del,Spike_H655Y,Spike_E484K,N_R203K,Spike_K417T,Spike_T1027I,Spike_D138Y,Spike_N501Y,NS3_S253P,Spike_S1252F,Spike_L18F,N_P80R,Spike_T20N,NSP3_K977Q,NSP6_G107del,NSP6_F108del,NSP3_S370L,N_G204R,NS8_E92K,Spike_P26S,NSP12_P323L,Spike_D614G,Spike_V1176F,NSP13_E341D)
hCoV-19CanadaABPHL-131162021	EPI_ISL_2170447	C	2021-04-12	2021-05-19	North America	Canada	Alberta	Human	unknown	unknown	unknown		Nasopharyngeal swab	unknown	Insertion of 4 nucleotides when compared to the reference sequence. Gap of 9 nucleotides when compared to the reference sequence.	info	Alberta Precision Labs (APL)	Alberta Precision Labs (APL)	P.1	GR	Surveillance testing	(Spike_R190S,NSP4_S184N,NSP6_S106del,Spike_H655Y,Spike_E484K,N_R203K,Spike_K417T,Spike_T1027I,NSP3_P340L,Spike_D138Y,Spike_N501Y,NS3_T217I,NS3_S253P,Spike_S1252F,Spike_L18F,N_P80R,Spike_T20N,NSP3_K977Q,NSP6_G107del,NSP6_F108del,NSP3_S370L,N_G204R,NS8_E92K,Spike_P26S,NSP12_P323L,Spike_D614G,Spike_V1176F,NSP13_E341D)
hCoV-19CanadaABPHL-131172021	EPI_ISL_2170448	C	2021-04-12	2021-05-19	North America	Canada	Alberta	Human	unknown	unknown	unknown		Nasopharyngeal swab	unknown	Gap of 24 nucleotides when compared to the reference sequence. N without BLAST coverage.	warn	Alberta Precision Labs (APL)	Alberta Precision Labs (APL)	B.1.525	G	Surveillance testing	(Spike_H69del,NSP12_P323F,M_I82T,Spike_A67V,NSP3_T1189I,NSP6_G107del,E_L21F,NSP6_S106del,Spike_E484K,NSP6_F108del,Spike_Q52R,Spike_V70del,Spike_D614G,Spike_Y144del,NSP16_K160R,Spike_F888L,Spike_Q677H)
hCoV-19CanadaABPHL-131182021	EPI_ISL_2170449	C	2021-04-12	2021-05-19	North America	Canada	Alberta	Human	unknown	unknown	unknown		Nasopharyngeal swab	unknown	Gap of 24 nucleotides when compared to the reference sequence. N without BLAST coverage.	warn	Alberta Precision Labs (APL)	Alberta Precision Labs (APL)	B.1.525	G	Surveillance testing	(Spike_H69del,NSP12_P323F,M_I82T,Spike_A67V,NSP3_T1189I,NSP6_G107del,E_L21F,NSP6_S106del,Spike_E484K,NSP6_F108del,Spike_Q52R,Spike_V70del,NSP13_N503K,Spike_D614G,Spike_Y144del,NSP16_K160R,Spike_F888L,Spike_Q677H)
hCoV-19CanadaABPHL-131222021	EPI_ISL_2170453	C	2021-04-12	2021-05-19	North America	Canada	Alberta	Human	unknown	unknown	unknown		Nasopharyngeal swab	unknown			Alberta Precision Labs (APL)	Alberta Precision Labs (APL)	B.1.36	GH	Surveillance testing	(NSP6_Q208H,NSP3_T1348I,N_S194L,NS3_Q57H,NSP12_P323L,Spike_D614G)
hCoV-19CanadaABPHL-131232021	EPI_ISL_2170454	C	2021-04-12	2021-05-19	North America	Canada	Alberta	Human	unknown	unknown	unknown		Nasopharyngeal swab	unknown			Alberta Precision Labs (APL)	Alberta Precision Labs (APL)	B.1.438.1	GH	Surveillance testing	(NSP9_P71L,N_P199S,NSP2_M117V,NS3_I62T,N_M234I,Spike_S477N,NS3_L95F,NS3_Q57H,N_D401Y,NSP2_L400F,NSP12_P323L,Spike_D614G,Spike_Q675H,NSP12_R173C)
hCoV-19CanadaABPHL-131292021	EPI_ISL_2170456	C	2021-04-12	2021-05-19	North America	Canada	Alberta	Human	unknown	unknown	unknown		Nasopharyngeal swab	unknown	Insertion of 4 nucleotides when compared to the reference sequence. Gap of 9 nucleotides when compared to the reference sequence.	info	Alberta Precision Labs (APL)	Alberta Precision Labs (APL)	P.1	GR	Surveillance testing	(Spike_R190S,NSP4_S184N,NSP6_S106del,Spike_H655Y,Spike_E484K,N_R203K,NSP3_K1382N,Spike_K417T,Spike_T1027I,Spike_D138Y,Spike_N501Y,NSP3_K945E,NS3_S253P,Spike_L18F,N_P80R,Spike_T20N,NSP3_K977Q,NSP6_G107del,NSP6_F108del,NSP3_S370L,N_G204R,NS8_E92K,Spike_A942S,Spike_P26S,NSP12_P323L,Spike_D614G,Spike_V1176F,NS7a_V93F,NSP13_E341D)
hCoV-19CanadaABPHL-131302021	EPI_ISL_2170457	C	2021-04-12	2021-05-19	North America	Canada	Alberta	Human	unknown	unknown	unknown		Nasopharyngeal swab	unknown			Alberta Precision Labs (APL)	Alberta Precision Labs (APL)	B.1.438.1	GH	Surveillance testing	(NSP2_M117V,N_M234I,NS3_L95F,NS3_Q57H,N_D401Y,NSP5_A260V,NSP12_P323L,Spike_D614G,Spike_Q675H)
hCoV-19CanadaABPHL-131312021	EPI_ISL_2170458	C	2021-04-12	2021-05-19	North America	Canada	Alberta	Human	unknown	unknown	unknown		Nasopharyngeal swab	unknown	Gap of 24 nucleotides when compared to the reference sequence. N without BLAST coverage.	warn	Alberta Precision Labs (APL)	Alberta Precision Labs (APL)	B.1.525	G	Surveillance testing	(Spike_H69del,NSP12_P323F,M_I82T,Spike_A67V,NSP3_T1189I,NSP6_G107del,E_L21F,NSP6_S106del,Spike_E484K,NSP6_F108del,Spike_Q52R,Spike_V70del,Spike_D614G,Spike_Y144del,NSP16_K160R,Spike_F888L,Spike_Q677H)
hCoV-19CanadaABPHL-131322021	EPI_ISL_2170459	C	2021-04-12	2021-05-19	North America	Canada	Alberta	Human	unknown	unknown	unknown		Nasopharyngeal swab	unknown	NS8_Q27stop results in 78.5% truncation of the protein sequence. Gap of 19 nucleotides when compared to the reference sequence.	info	Alberta Precision Labs (APL)	Alberta Precision Labs (APL)	B.1.1.7	GRY	Surveillance testing	(Spike_H69del,NS3_L15F,NS8_Q27stop,NSP3_T183I,Spike_T716I,NSP6_S106del,N_R203K,Spike_A570D,NSP13_K460R,NSP4_F17L,Spike_N501Y,NSP3_I1412T,NS8_R52I,Spike_P681H,Spike_Y144del,NSP6_G107del,NSP3_A890D,Spike_D1118H,NSP6_F108del,NS8_Y73C,N_G204R,Spike_V70del,Spike_L1001F,NSP12_P323L,Spike_D614G,N_D3L,Spike_S982A,N_S235F)
hCoV-19CanadaABPHL-131342021	EPI_ISL_2170460	C	2021-04-12	2021-05-19	North America	Canada	Alberta	Human	unknown	unknown	unknown		Nasopharyngeal swab	unknown	Insertion of 4 nucleotides when compared to the reference sequence. Gap of 9 nucleotides when compared to the reference sequence.	info	Alberta Precision Labs (APL)	Alberta Precision Labs (APL)	P.1	GR	Surveillance testing	(Spike_R190S,NSP4_S184N,NSP6_S106del,Spike_H655Y,Spike_E484K,N_R203K,Spike_K417T,Spike_T1027I,Spike_D138Y,Spike_N501Y,NS3_S253P,Spike_S1252F,Spike_L18F,N_P80R,Spike_T20N,NSP3_K977Q,NSP6_G107del,NSP6_F108del,NSP3_S370L,N_G204R,NS8_E92K,Spike_P26S,NSP12_P323L,Spike_D614G,Spike_V1176F,NSP13_E341D)
hCoV-19CanadaABPHL-131352021	EPI_ISL_2170461	C	2021-04-12	2021-05-19	North America	Canada	Alberta	Human	unknown	unknown	unknown		Nasopharyngeal swab	unknown			Alberta Precision Labs (APL)	Alberta Precision Labs (APL)	B.1.438.1	GH	Surveillance testing	(NSP2_M117V,NS3_I62T,N_M234I,Spike_S477N,NS3_L95F,NS3_V97F,NSP2_D14E,NS3_Q57H,N_D401Y,NSP12_P323L,Spike_D614G,Spike_Q675H,NSP12_R173C)
hCoV-19CanadaABPHL-131362021	EPI_ISL_2170462	C	2021-04-12	2021-05-19	North America	Canada	Alberta	Human	unknown	unknown	unknown		Nasopharyngeal swab	unknown			Alberta Precision Labs (APL)	Alberta Precision Labs (APL)	B.1.438.1	GH	Surveillance testing	(NSP9_P71L,N_P199S,NSP2_M117V,NS3_I62T,N_M234I,Spike_S477N,NS3_L95F,NS3_Q57H,N_D401Y,NSP12_P323L,Spike_D614G,Spike_Q675H,NSP12_R173C)
hCoV-19CanadaABPHL-131372021	EPI_ISL_2170463	C	2021-04-12	2021-05-19	North America	Canada	Alberta	Human	unknown	unknown	unknown		Nasopharyngeal swab	unknown			Alberta Precision Labs (APL)	Alberta Precision Labs (APL)	B.1.438.1	GH	Surveillance testing	(NSP2_M117V,N_P6L,NS3_S220I,N_M234I,NS3_L95F,NSP12_T739I,NS7a_H47Y,NS3_Q57H,N_D401Y,NSP6_Y80C,NS7a_L17F,NSP2_I387M,NS6_L35R,Spike_T791I,NSP12_P323L,Spike_D614G,Spike_Q675H,Spike_A653V)
hCoV-19CanadaABPHL-131382021	EPI_ISL_2170464	C	2021-04-12	2021-05-19	North America	Canada	Alberta	Human	unknown	unknown	unknown		Nasopharyngeal swab	unknown			Alberta Precision Labs (APL)	Alberta Precision Labs (APL)	B.1.438.1	GH	Surveillance testing	(NSP2_M117V,N_P6L,NS3_S220I,N_M234I,NS3_L95F,NSP12_T739I,NS7a_H47Y,NS3_Q57H,N_D401Y,NSP6_Y80C,NS7a_L17F,NSP2_I387M,NS6_L35R,Spike_T791I,NSP12_P323L,Spike_D614G,Spike_Q675H,Spike_A653V)
hCoV-19CanadaABPHL-131402021	EPI_ISL_2170465	C	2021-04-12	2021-05-19	North America	Canada	Alberta	Human	unknown	unknown	unknown		Nasopharyngeal swab	unknown	NS8_Q27stop results in 78.5% truncation of the protein sequence. Gap of 19 nucleotides when compared to the reference sequence.	info	Alberta Precision Labs (APL)	Alberta Precision Labs (APL)	B.1.1.7	GRY	Surveillance testing	(Spike_H69del,NS8_Q27stop,NSP3_T183I,NSP10_M122I,Spike_T716I,NSP6_S106del,N_R203K,Spike_A570D,Spike_N501Y,NSP3_I1412T,NS8_R52I,Spike_P681H,Spike_Y144del,NSP15_S288F,NSP6_G107del,NSP3_A890D,Spike_D1118H,NSP6_F108del,NS8_Y73C,N_G204R,NSP3_K525T,Spike_V70del,NSP3_H727Y,NSP12_P323L,Spike_D614G,N_D3L,Spike_S982A,N_S235F)
hCoV-19CanadaABPHL-132392021	EPI_ISL_2170544	C	2021-04-12	2021-05-19	North America	Canada	Alberta	Human	unknown	unknown	unknown		Nasopharyngeal swab	unknown	Stretches of NNNs (2.99% of overall sequence). Insertion of 4 nucleotides when compared to the reference sequence. Gap of 9 nucleotides when compared to the reference sequence. NSP16 without BLAST coverage.	warn	Alberta Precision Labs (APL)	Alberta Precision Labs (APL)	P.1	GR	Surveillance testing	(Spike_R190S,NSP4_S184N,NSP6_S106del,Spike_H655Y,Spike_E484K,N_R203K,Spike_K417T,Spike_T1027I,Spike_D138Y,Spike_N501Y,NSP3_A1819V,NS3_S253P,Spike_S1252F,Spike_L18F,N_P80R,Spike_T20N,NSP3_K977Q,NSP6_G107del,NSP6_F108del,NSP3_S370L,N_G204R,NS8_E92K,Spike_P26S,NSP12_P323L,Spike_D614G,Spike_V1176F,NSP13_E341D)
hCoV-19CanadaABPHL-132402021	EPI_ISL_2170545	C	2021-04-12	2021-05-19	North America	Canada	Alberta	Human	unknown	unknown	unknown		Nasopharyngeal swab	unknown	Stretches of NNNs (3.00% of overall sequence). Insertion of 4 nucleotides when compared to the reference sequence. Gap of 9 nucleotides when compared to the reference sequence. NSP16 without BLAST coverage.	warn	Alberta Precision Labs (APL)	Alberta Precision Labs (APL)	P.1	GR	Surveillance testing	(Spike_R190S,NSP4_S184N,Spike_I844V,NSP6_S106del,Spike_H655Y,Spike_E484K,N_R203K,Spike_K417T,Spike_T1027I,Spike_D138Y,Spike_N501Y,NS3_S253P,Spike_L18F,N_P80R,Spike_T20N,NSP3_K977Q,NSP6_G107del,NSP6_F108del,NSP3_S370L,N_G204R,NS8_E92K,Spike_P26S,NSP12_P323L,Spike_D614G,Spike_V1176F,NS7a_V93F,NSP13_E341D)
hCoV-19CanadaABPHL-132422021	EPI_ISL_2170546	C	2021-04-12	2021-05-19	North America	Canada	Alberta	Human	unknown	unknown	unknown		Nasopharyngeal swab	unknown	Insertion of 4 nucleotides when compared to the reference sequence. Gap of 9 nucleotides when compared to the reference sequence.	info	Alberta Precision Labs (APL)	Alberta Precision Labs (APL)	P.1	GR	Surveillance testing	(Spike_R190S,NSP4_S184N,Spike_I844V,NSP6_S106del,Spike_H655Y,Spike_E484K,N_R203K,Spike_K417T,Spike_T1027I,Spike_D138Y,Spike_N501Y,NS3_S253P,Spike_L18F,N_P80R,Spike_T20N,NSP3_K977Q,NSP6_G107del,NSP6_F108del,NSP3_S370L,N_G204R,NS8_E92K,Spike_P26S,NSP12_P323L,Spike_D614G,Spike_V1176F,NS7a_V93F,NSP13_E341D)
hCoV-19CanadaABPHL-133432021	EPI_ISL_2170611	C	2021-04-12	2021-05-19	North America	Canada	Alberta	Human	unknown	unknown	unknown		Nasopharyngeal swab	unknown	Long stretches of NNNs (5.23% of overall sequence). NS8_Q27stop results in 78.5% truncation of the protein sequence. Gap of 19 nucleotides when compared to the reference sequence.	alert	Alberta Precision Labs (APL)	Alberta Precision Labs (APL)	B.1.1.7	GR	Surveillance testing	(Spike_H69del,NS8_Q27stop,NSP3_T183I,Spike_T716I,NSP6_S106del,N_R203K,Spike_A570D,Spike_L5F,NSP3_I1412T,NS8_R52I,Spike_P681H,Spike_Y144del,NSP6_G107del,NSP3_A890D,Spike_D1118H,NSP6_F108del,NS8_Y73C,N_G204R,Spike_V70del,NS3_T151I,Spike_A1222T,NSP12_P323L,Spike_D614G,N_D3L,Spike_S982A,N_S235F)
hCoV-19CanadaABPHL-133442021	EPI_ISL_2170612	C	2021-04-12	2021-05-19	North America	Canada	Alberta	Human	unknown	unknown	unknown		Nasopharyngeal swab	unknown	Stretches of NNNs (3.13% of overall sequence). NS3_E266stop results in 3.6% truncation of the protein sequence. NS8_Q27stop results in 78.5% truncation of the protein sequence. Gap of 19 nucleotides when compared to the reference sequence.	warn	Alberta Precision Labs (APL)	Alberta Precision Labs (APL)	B.1.1.7	GRY	Surveillance testing	(Spike_H69del,NS8_Q27stop,NSP3_T183I,Spike_T716I,NSP6_S106del,N_R203K,Spike_A570D,NSP3_T3I,Spike_N501Y,NSP3_I1412T,NS8_R52I,Spike_P681H,Spike_Y144del,NSP13_T214I,NSP3_R1518K,NSP9_P83L,NSP6_G107del,NSP3_A890D,NS3_E266stop,Spike_D1118H,NSP6_F108del,NS8_Y73C,N_G204R,Spike_V70del,NSP12_P323L,Spike_D614G,N_D3L,Spike_S982A,N_S235F)
hCoV-19CanadaABPHL-133452021	EPI_ISL_2170613	C	2021-04-12	2021-05-19	North America	Canada	Alberta	Human	unknown	unknown	unknown		Nasopharyngeal swab	unknown	Stretches of NNNs (4.89% of overall sequence). NS8_Q27stop results in 78.5% truncation of the protein sequence. Gap of 19 nucleotides when compared to the reference sequence.	warn	Alberta Precision Labs (APL)	Alberta Precision Labs (APL)	B.1.1.7	GRY	Surveillance testing	(Spike_H69del,NS8_Q27stop,NSP3_T183I,Spike_T716I,NSP6_S106del,N_R203K,Spike_A570D,Spike_L5F,Spike_N501Y,NSP3_I1412T,NS8_R52I,Spike_P681H,Spike_Y144del,NSP6_G107del,NSP3_A890D,Spike_D1118H,NSP6_F108del,NS8_Y73C,N_G204R,Spike_V70del,NS3_T151I,NSP12_P323L,Spike_D614G,N_D3L,Spike_S982A,N_L161F,N_S235F)
hCoV-19CanadaABPHL-133462021	EPI_ISL_2170614	C	2021-04-12	2021-05-19	North America	Canada	Alberta	Human	unknown	unknown	unknown		Nasopharyngeal swab	unknown	Long stretches of NNNs (5.64% of overall sequence).	alert	Alberta Precision Labs (APL)	Alberta Precision Labs (APL)	B.1.438.1	GH	Surveillance testing	(NSP2_M117V,Spike_S1242I,NSP3_S166I,N_M234I,NS3_L95F,NS3_Q57H,NSP12_P112S,NSP14_S137I,NSP12_P323L,Spike_D614G,Spike_Q675H,NSP12_R173C)
hCoV-19CanadaABPHL-133472021	EPI_ISL_2170615	C	2021-04-12	2021-05-19	North America	Canada	Alberta	Human	unknown	unknown	unknown		Nasopharyngeal swab	unknown			Alberta Precision Labs (APL)	Alberta Precision Labs (APL)	B.1.438.1	GH	Surveillance testing	(NSP2_M117V,NSP3_Y647C,N_M234I,NS3_W69L,NS3_L95F,NS7a_P34S,NS3_S74F,NS3_Q57H,N_D401Y,NSP3_T204I,Spike_I233V,NSP12_P323L,Spike_D614G,Spike_Q675H)
hCoV-19CanadaABPHL-133492021	EPI_ISL_2170616	C	2021-04-12	2021-05-19	North America	Canada	Alberta	Human	unknown	unknown	unknown		Nasopharyngeal swab	unknown	NS7a_Q62stop results in 49.6% truncation of the protein sequence. NS8_Q27stop results in 78.5% truncation of the protein sequence. Gap of 19 nucleotides when compared to the reference sequence.	info	Alberta Precision Labs (APL)	Alberta Precision Labs (APL)	B.1.1.7	GRY	Surveillance testing	(NSP13_G54V,Spike_H69del,NS8_Q27stop,NSP3_T183I,Spike_T716I,NSP6_S106del,N_R203K,Spike_A570D,Spike_L5F,Spike_N501Y,NSP3_I1412T,NS8_R52I,Spike_P681H,Spike_Y144del,NS7a_Q62stop,NS8_W45C,NSP6_G107del,NSP3_A890D,Spike_D1118H,NSP6_F108del,NS8_Y73C,N_G204R,NSP16_P215L,Spike_V70del,NS3_T151I,NSP12_P323L,NSP16_R216N,Spike_D614G,N_D3L,Spike_S982A,N_S235F)
hCoV-19CanadaABPHL-133502021	EPI_ISL_2170617	C	2021-04-12	2021-05-19	North America	Canada	Alberta	Human	unknown	unknown	unknown		Nasopharyngeal swab	unknown	Long stretches of NNNs (7.03% of overall sequence).	alert	Alberta Precision Labs (APL)	Alberta Precision Labs (APL)	B.1.438.1	GH	Surveillance testing	(NSP2_M117V,NSP2_A302V,N_M234I,NS6_D30Y,NS3_L95F,NS3_Q57H,NSP12_M196I,NSP12_P323L,Spike_D614G,Spike_Q675H)
hCoV-19CanadaABPHL-133522021	EPI_ISL_2170618	C	2021-04-12	2021-05-19	North America	Canada	Alberta	Human	unknown	unknown	unknown		Nasopharyngeal swab	unknown	Stretches of NNNs (2.14% of overall sequence). NS8_K2stop results in 99.2% truncation of the protein sequence. Gap of 3 nucleotides when compared to the reference sequence.	warn	Alberta Precision Labs (APL)	Alberta Precision Labs (APL)	B.1.160	GH	Surveillance testing	(NS8_K2stop,Spike_A879G,NSP8_T145I,NSP12_G671S,NSP4_M324I,Spike_S494P,NSP12_A185S,Spike_F490S,NSP13_L581F,Spike_H66R,E_V62F,NSP13_E261D,E_T30I,NSP3_I896V,Spike_Y144del,NSP13_K218R,N_M234I,NSP1_D33N,Spike_S477N,NSP12_T739I,Spike_K795N,NS3_Q57H,NSP12_A625T,NSP5_A7T,NSP12_P323L,NSP14_F183L,Spike_D614G,NSP3_A1507T,NSP12_V776L,NSP3_Y88F)
hCoV-19CanadaABPHL-133532021	EPI_ISL_2170619	C	2021-04-12	2021-05-19	North America	Canada	Alberta	Human	unknown	unknown	unknown		Nasopharyngeal swab	unknown	Long stretches of NNNs (6.21% of overall sequence).	alert	Alberta Precision Labs (APL)	Alberta Precision Labs (APL)	B.1.438.1	GH	Surveillance testing	(NSP2_M117V,N_P6L,N_M234I,NS8_F120V,NS3_L95F,NS8_I121L,NS3_Q57H,NSP6_Y80C,NS7a_L17F,NSP2_I387M,Spike_G1171V,NSP12_P323L,Spike_D614G,NSP4_P29S,Spike_Q675H,Spike_A653V)
hCoV-19CanadaABPHL-133542021	EPI_ISL_2170620	C	2021-04-12	2021-05-19	North America	Canada	Alberta	Human	unknown	unknown	unknown		Nasopharyngeal swab	unknown	Stretches of NNNs (1.41% of overall sequence).	warn	Alberta Precision Labs (APL)	Alberta Precision Labs (APL)	B.1.438.1	GH	Surveillance testing	(NSP2_M117V,N_P6L,N_M234I,NS3_L95F,NS3_Q57H,N_D401Y,NSP6_Y80C,NS7a_L17F,NSP2_I387M,NSP12_P323L,Spike_D614G,Spike_Q675H,Spike_A653V)
hCoV-19CanadaABPHL-133552021	EPI_ISL_2170621	C	2021-04-12	2021-05-19	North America	Canada	Alberta	Human	unknown	unknown	unknown		Nasopharyngeal swab	unknown	Stretches of NNNs (1.34% of overall sequence). NS7a_Q62stop results in 49.6% truncation of the protein sequence. NS8_Q27stop results in 78.5% truncation of the protein sequence. Gap of 19 nucleotides when compared to the reference sequence.	warn	Alberta Precision Labs (APL)	Alberta Precision Labs (APL)	B.1.1.7	GRY	Surveillance testing	(Spike_H69del,NS8_Q27stop,NSP3_T183I,Spike_T716I,NSP6_S106del,N_R203K,Spike_A570D,Spike_L5F,Spike_N501Y,NSP3_I1412T,NS8_R52I,Spike_P681H,Spike_Y144del,NS3_G18V,NS7a_Q62stop,NSP6_G107del,NSP3_A890D,Spike_D1118H,NSP6_F108del,NS8_Y73C,N_G204R,Spike_V70del,NS3_T151I,NSP12_P323L,Spike_D614G,N_D3L,Spike_S982A,N_S235F)
hCoV-19CanadaABPHL-133562021	EPI_ISL_2170622	C	2021-04-12	2021-05-19	North America	Canada	Alberta	Human	unknown	unknown	unknown		Nasopharyngeal swab	unknown	Stretches of NNNs (2.10% of overall sequence). NS8_K68stop results in 44.6% truncation of the protein sequence. NS8_Q27stop results in 78.5% truncation of the protein sequence. Gap of 19 nucleotides when compared to the reference sequence.	warn	Alberta Precision Labs (APL)	Alberta Precision Labs (APL)	B.1.1.7	GRY	Surveillance testing	(Spike_H69del,NS8_Q27stop,NSP3_T183I,Spike_T716I,NS8_K68stop,NSP6_S106del,N_R203K,Spike_A570D,NSP3_E387D,Spike_N501Y,NSP3_I1412T,NS8_R52I,Spike_P681H,Spike_Y144del,NSP12_P227L,NSP6_G107del,NSP3_A890D,Spike_D1118H,NSP6_F108del,NS8_Y73C,NSP3_M1441I,N_G204R,NSP4_V129I,Spike_V70del,NSP12_P323L,NSP5_K90R,Spike_D614G,N_D3L,NSP5_R279C,Spike_S982A,NS3_I37T,N_S235F)
hCoV-19CanadaABPHL-133572021	EPI_ISL_2170623	C	2021-04-12	2021-05-19	North America	Canada	Alberta	Human	unknown	unknown	unknown		Nasopharyngeal swab	unknown	Long stretches of NNNs (6.40% of overall sequence). NS8_Q27stop results in 78.5% truncation of the protein sequence. Gap of 19 nucleotides when compared to the reference sequence.	alert	Alberta Precision Labs (APL)	Alberta Precision Labs (APL)	B.1.1.7	GRY	Surveillance testing	(Spike_H69del,NS8_Q27stop,NSP3_T183I,Spike_T716I,NSP6_S106del,N_R203K,Spike_A570D,N_T325I,NSP3_P1103S,Spike_N501Y,NSP3_I1412T,NS8_R52I,Spike_P681H,Spike_Y144del,NSP2_L550F,NSP3_A1736V,Spike_I712V,NSP6_G107del,NSP3_A890D,NSP3_D464Y,Spike_D1118H,NSP6_F108del,NS8_Y73C,N_G204R,Spike_V70del,NSP12_P323L,Spike_D614G,N_A50T,N_D3L,Spike_S982A,N_S235F)
hCoV-19CanadaABPHL-133592021	EPI_ISL_2170625	C	2021-04-12	2021-05-19	North America	Canada	Alberta	Human	unknown	unknown	unknown		Nasopharyngeal swab	unknown	Long stretches of NNNs (6.39% of overall sequence). NS8_Q27stop results in 78.5% truncation of the protein sequence. Gap of 19 nucleotides when compared to the reference sequence.	alert	Alberta Precision Labs (APL)	Alberta Precision Labs (APL)	B.1.1.7	GR	Surveillance testing	(Spike_H69del,NS8_Q27stop,NSP3_T183I,Spike_T716I,NSP6_S106del,N_R203K,Spike_A570D,Spike_L5F,NSP3_I1412T,NS8_R52I,Spike_P681H,Spike_Y144del,NSP3_A1766V,NSP6_G107del,NSP3_A890D,Spike_D1118H,NSP6_F108del,NS8_Y73C,N_G204R,Spike_V70del,NS3_T151I,Spike_A1222T,NSP12_P323L,Spike_D614G,N_D3L,Spike_S982A,N_S235F)
hCoV-19CanadaABPHL-133602021	EPI_ISL_2170626	C	2021-04-12	2021-05-19	North America	Canada	Alberta	Human	unknown	unknown	unknown		Nasopharyngeal swab	unknown	Stretches of NNNs (2.83% of overall sequence). NS8_Q27stop results in 78.5% truncation of the protein sequence. Gap of 19 nucleotides when compared to the reference sequence.	warn	Alberta Precision Labs (APL)	Alberta Precision Labs (APL)	B.1.1.7	GRY	Surveillance testing	(Spike_H69del,NS8_Q27stop,NSP3_T183I,Spike_T716I,NSP6_S106del,Spike_Q493R,N_R203K,Spike_A570D,N_T325I,NSP3_P1103S,Spike_N501Y,NSP3_I1412T,NS8_R52I,Spike_P681H,Spike_Y144del,NSP3_T970M,NSP2_L550F,Spike_I712V,NSP6_G107del,NSP3_A890D,NSP3_D464Y,Spike_D1118H,NSP6_F108del,NS8_Y73C,N_G204R,Spike_V70del,NSP12_P323L,Spike_D614G,N_D3L,Spike_S982A,N_S235F)
hCoV-19CanadaABPHL-133612021	EPI_ISL_2170627	C	2021-04-12	2021-05-19	North America	Canada	Alberta	Human	unknown	unknown	unknown		Nasopharyngeal swab	unknown	Stretches of NNNs (4.25% of overall sequence).	warn	Alberta Precision Labs (APL)	Alberta Precision Labs (APL)	B.1.438.1	GH	Surveillance testing	(NSP2_M117V,N_M234I,NS3_L95F,NS3_Q57H,NSP12_P323L,Spike_D614G,M_A2V,Spike_Q675H)
hCoV-19CanadaABPHL-133622021	EPI_ISL_2170628	C	2021-04-12	2021-05-19	North America	Canada	Alberta	Human	unknown	unknown	unknown		Nasopharyngeal swab	unknown	Long stretches of NNNs (7.04% of overall sequence).	alert	Alberta Precision Labs (APL)	Alberta Precision Labs (APL)	B.1.438.1	GH	Surveillance testing	(NSP2_M117V,Spike_E224Q,N_M234I,NS3_L95F,NS3_Q57H,NSP12_P323L,Spike_D614G,M_A2V,Spike_Q675H)
hCoV-19CanadaABPHL-133632021	EPI_ISL_2170629	C	2021-04-12	2021-05-19	North America	Canada	Alberta	Human	unknown	unknown	unknown		Nasopharyngeal swab	unknown	Stretches of NNNs (3.49% of overall sequence). NS8_Q27stop results in 78.5% truncation of the protein sequence. Gap of 19 nucleotides when compared to the reference sequence.	warn	Alberta Precision Labs (APL)	Alberta Precision Labs (APL)	B.1.1.7	GRY	Surveillance testing	(Spike_H69del,NS8_Q27stop,NSP3_T183I,NSP3_A1305V,Spike_T716I,NSP6_S106del,N_R203K,Spike_A570D,Spike_L5F,Spike_N501Y,NSP3_I1412T,NS8_R52I,Spike_P681H,Spike_Y144del,NSP6_G107del,NSP3_A890D,Spike_D1118H,NSP6_F108del,NS8_Y73C,N_G204R,Spike_V70del,NS3_T151I,Spike_A1222T,NSP12_P323L,Spike_D614G,N_D3L,Spike_S982A,N_S235F)
hCoV-19CanadaABPHL-135452021	EPI_ISL_2170761	C	2021-04-12	2021-05-19	North America	Canada	Alberta	Human	unknown	unknown	unknown		Nasopharyngeal swab	unknown	Long stretches of NNNs (7.92% of overall sequence). Gap of 3 nucleotides when compared to the reference sequence. NS7b without BLAST coverage.	alert	Alberta Precision Labs (APL)	Alberta Precision Labs (APL)	B.1.36	GH	Surveillance testing	(NSP3_N1263del,NSP6_Q208H,NSP3_T1348I,N_S194L,NS3_Q57H,NSP12_P323L,Spike_D614G)
hCoV-19CanadaABPHL-135462021	EPI_ISL_2170762	C	2021-04-12	2021-05-19	North America	Canada	Alberta	Human	unknown	unknown	unknown		Nasopharyngeal swab	unknown	Long stretches of NNNs (6.19% of overall sequence). NS8_Q27stop results in 78.5% truncation of the protein sequence. Gap of 19 nucleotides when compared to the reference sequence.	alert	Alberta Precision Labs (APL)	Alberta Precision Labs (APL)	B.1.1.7	GR	Surveillance testing	(NSP2_A476V,NS8_Q27stop,NSP3_T183I,NSP3_A890D,NSP6_G107del,Spike_T716I,NSP6_S106del,N_R203K,Spike_A570D,Spike_D1118H,NSP6_F108del,NS8_Y73C,N_G204R,NS3_T151I,NSP3_I1412T,NS8_R52I,NSP12_P323L,Spike_P681H,Spike_D614G,N_D3L,Spike_S982A,N_S235F)
hCoV-19CanadaABPHL-135472021	EPI_ISL_2170763	C	2021-04-12	2021-05-19	North America	Canada	Alberta	Human	unknown	unknown	unknown		Nasopharyngeal swab	unknown	Stretches of NNNs (1.49% of overall sequence). NS8_Q27stop results in 78.5% truncation of the protein sequence. Gap of 19 nucleotides when compared to the reference sequence.	warn	Alberta Precision Labs (APL)	Alberta Precision Labs (APL)	B.1.1.7	GRY	Surveillance testing	(Spike_H69del,NS8_Q27stop,NSP3_T183I,Spike_T716I,NSP6_S106del,N_R203K,Spike_A570D,Spike_L5F,Spike_N501Y,NSP3_I1412T,NS8_R52I,Spike_P681H,Spike_Y144del,NSP6_G107del,NSP3_A890D,Spike_D1118H,NSP6_F108del,NS8_Y73C,N_G204R,Spike_V70del,NS3_T151I,NSP12_P323L,Spike_D614G,NSP3_A562V,N_D3L,Spike_S982A,N_S235F)
hCoV-19CanadaABPHL-135482021	EPI_ISL_2170764	C	2021-04-12	2021-05-19	North America	Canada	Alberta	Human	unknown	unknown	unknown		Nasopharyngeal swab	unknown	Stretches of NNNs (1.78% of overall sequence).	warn	Alberta Precision Labs (APL)	Alberta Precision Labs (APL)	B.1.438.1	GH	Surveillance testing	(NSP2_M117V,N_M234I,NS3_L95F,NS3_Q57H,N_D401Y,NSP12_M196I,NSP12_P323L,Spike_D614G,Spike_Q675H)
hCoV-19CanadaABPHL-135492021	EPI_ISL_2170765	C	2021-04-12	2021-05-19	North America	Canada	Alberta	Human	unknown	unknown	unknown		Nasopharyngeal swab	unknown	Stretches of NNNs (1.05% of overall sequence).	warn	Alberta Precision Labs (APL)	Alberta Precision Labs (APL)	B.1.438.1	GH	Surveillance testing	(NSP2_M117V,N_M234I,NS3_L95F,NS3_Q57H,N_D401Y,NSP12_P323L,Spike_D614G,M_A2V,Spike_Q675H)
hCoV-19CanadaABPHL-135502021	EPI_ISL_2170766	C	2021-04-12	2021-05-19	North America	Canada	Alberta	Human	unknown	unknown	unknown		Nasopharyngeal swab	unknown	Stretches of NNNs (1.27% of overall sequence). NS8_K68stop results in 44.6% truncation of the protein sequence. NS8_Q27stop results in 78.5% truncation of the protein sequence. Gap of 19 nucleotides when compared to the reference sequence.	warn	Alberta Precision Labs (APL)	Alberta Precision Labs (APL)	B.1.1.7	GRY	Surveillance testing	(Spike_H69del,NS8_Q27stop,NSP2_T580I,NSP3_T183I,Spike_T716I,NS8_K68stop,NSP6_S106del,N_R203K,Spike_A570D,Spike_N501Y,NSP3_I1412T,NS8_R52I,Spike_P681H,Spike_Y144del,NSP9_L42F,NSP4_L353F,NSP12_P227L,NSP3_T1456I,NSP6_G107del,NSP3_A890D,NS7a_G38V,Spike_D1118H,NSP6_F108del,NS8_Y73C,N_G204R,M_F28L,Spike_V70del,NSP12_P323L,Spike_D614G,N_D3L,Spike_S982A,N_S235F)
hCoV-19CanadaABPHL-135512021	EPI_ISL_2170767	C	2021-04-12	2021-05-19	North America	Canada	Alberta	Human	unknown	unknown	unknown		Nasopharyngeal swab	unknown	Stretches of NNNs (4.69% of overall sequence). NS8_Q27stop results in 78.5% truncation of the protein sequence. Gap of 19 nucleotides when compared to the reference sequence.	warn	Alberta Precision Labs (APL)	Alberta Precision Labs (APL)	B.1.1.7	GRY	Surveillance testing	(Spike_H69del,NS8_Q27stop,NSP3_T183I,Spike_T716I,NSP6_S106del,N_R203K,Spike_A570D,Spike_L5F,Spike_N501Y,NSP3_I1412T,NS8_R52I,Spike_P681H,Spike_Y144del,NSP6_G107del,NSP3_A890D,Spike_D1118H,NSP6_F108del,NS8_Y73C,N_G204R,Spike_V70del,NS3_T151I,Spike_A1222T,NSP12_P323L,Spike_D614G,N_D3L,Spike_S982A,N_S235F)
hCoV-19CanadaABPHL-135532021	EPI_ISL_2170768	C	2021-04-12	2021-05-19	North America	Canada	Alberta	Human	unknown	unknown	unknown		Nasopharyngeal swab	unknown	Long stretches of NNNs (5.69% of overall sequence). NS8_Q27stop results in 78.5% truncation of the protein sequence. Gap of 19 nucleotides when compared to the reference sequence.	alert	Alberta Precision Labs (APL)	Alberta Precision Labs (APL)	B.1.1.7	GR	Surveillance testing	(NS8_Q27stop,NSP3_T183I,NSP3_A890D,NSP6_G107del,Spike_T716I,NSP6_S106del,N_R203K,Spike_A570D,Spike_D1118H,NSP6_F108del,NS8_Y73C,N_G204R,NSP3_Y1157H,NS3_T151I,NSP3_I1412T,NS8_R52I,NSP12_P323L,Spike_P681H,Spike_D614G,N_D3L,Spike_S982A,N_S235F)
hCoV-19CanadaABPHL-135542021	EPI_ISL_2170769	C	2021-04-12	2021-05-19	North America	Canada	Alberta	Human	unknown	unknown	unknown		Nasopharyngeal swab	unknown	Long stretches of NNNs (9.83% of overall sequence). NS8_Q27stop results in 78.5% truncation of the protein sequence. Gap of 19 nucleotides when compared to the reference sequence.	alert	Alberta Precision Labs (APL)	Alberta Precision Labs (APL)	B.1.1.7	G	Surveillance testing	(NS8_Q27stop,NSP3_T183I,NSP3_A890D,NSP6_G107del,Spike_T716I,NSP6_S106del,Spike_A570D,Spike_D1118H,NSP6_F108del,NS8_Y73C,NS3_T151I,NS8_R52I,NSP12_P323L,Spike_P681H,Spike_D614G,N_D3L,Spike_S982A,N_S235F)
hCoV-19CanadaABPHL-135552021	EPI_ISL_2170770	C	2021-04-12	2021-05-19	North America	Canada	Alberta	Human	unknown	unknown	unknown		Nasopharyngeal swab	unknown	Stretches of NNNs (1.49% of overall sequence). Gap of 73 nucleotides when compared to the reference sequence.	warn	Alberta Precision Labs (APL)	Alberta Precision Labs (APL)	B.1.525	G	Surveillance testing	(Spike_H69del,NSP12_P323F,M_I82T,Spike_A67V,N_A12G,NSP3_T1189I,NS7a_T28I,NSP6_G107del,E_L21F,NSP6_S106del,Spike_E484K,N_T205I,NSP6_F108del,Spike_Q52R,Spike_V70del,Spike_A243S,Spike_D614G,Spike_Y144del,Spike_F888L,Spike_Q677H)
hCoV-19CanadaABPHL-135572021	EPI_ISL_2170771	C	2021-04-12	2021-05-19	North America	Canada	Alberta	Human	unknown	unknown	unknown		Nasopharyngeal swab	unknown	Stretches of NNNs (1.96% of overall sequence). NS8_Q27stop results in 78.5% truncation of the protein sequence. Gap of 19 nucleotides when compared to the reference sequence.	warn	Alberta Precision Labs (APL)	Alberta Precision Labs (APL)	B.1.1.7	GRY	Surveillance testing	(Spike_H69del,NS8_Q27stop,NSP3_T183I,Spike_T716I,NSP6_S106del,N_R203K,Spike_A570D,Spike_L5F,Spike_N501Y,NSP3_I1412T,NS8_R52I,Spike_P681H,Spike_Y144del,NSP6_G107del,NSP3_A890D,Spike_D1118H,NSP6_F108del,NS8_Y73C,N_G204R,NSP16_P215L,Spike_V70del,NS3_T151I,NSP12_P323L,Spike_D614G,N_D3L,Spike_S982A,N_S235F)
hCoV-19CanadaABPHL-135592021	EPI_ISL_2170772	C	2021-04-12	2021-05-19	North America	Canada	Alberta	Human	unknown	unknown	unknown		Nasopharyngeal swab	unknown	Stretches of NNNs (3.67% of overall sequence).	warn	Alberta Precision Labs (APL)	Alberta Precision Labs (APL)	B.1.438.1	GH	Surveillance testing	(NSP2_M117V,N_P6L,N_M234I,NSP8_T123I,NS3_L95F,NS3_Q57H,NSP6_Y80C,NS7a_L17F,NSP12_T246I,NSP2_I387M,NS7a_G38A,NSP12_P323L,Spike_D614G,Spike_Q675H,Spike_A653V)
hCoV-19CanadaABPHL-135602021	EPI_ISL_2170773	C	2021-04-12	2021-05-19	North America	Canada	Alberta	Human	unknown	unknown	unknown		Nasopharyngeal swab	unknown	Stretches of NNNs (3.15% of overall sequence).	warn	Alberta Precision Labs (APL)	Alberta Precision Labs (APL)	B.1.438.1	GH	Surveillance testing	(NSP2_M117V,N_M234I,NS3_L95F,NS3_Q57H,NSP5_A260V,NSP12_P323L,Spike_D614G,Spike_Q675H)
hCoV-19CanadaABPHL-135612021	EPI_ISL_2170774	C	2021-04-12	2021-05-19	North America	Canada	Alberta	Human	unknown	unknown	unknown		Nasopharyngeal swab	unknown	Long stretches of NNNs (7.65% of overall sequence). NS8_Q27stop results in 78.5% truncation of the protein sequence. Gap of 19 nucleotides when compared to the reference sequence.	alert	Alberta Precision Labs (APL)	Alberta Precision Labs (APL)	B.1.1.7	GR	Surveillance testing	(NS8_Q27stop,NSP3_T183I,NSP3_A890D,NSP6_G107del,Spike_T716I,NSP6_S106del,N_R203K,Spike_A570D,Spike_D1118H,NSP6_F108del,NS8_Y73C,N_G204R,NS3_T151I,NSP3_I1412T,NS8_R52I,NSP12_P323L,Spike_P681H,Spike_D614G,N_D3L,Spike_S982A,N_S235F)
hCoV-19CanadaABPHL-135622021	EPI_ISL_2170775	C	2021-04-12	2021-05-19	North America	Canada	Alberta	Human	unknown	unknown	unknown		Nasopharyngeal swab	unknown	Stretches of NNNs (2.97% of overall sequence). NS8_Q27stop results in 78.5% truncation of the protein sequence. Gap of 19 nucleotides when compared to the reference sequence.	warn	Alberta Precision Labs (APL)	Alberta Precision Labs (APL)	B.1.1.7	GRY	Surveillance testing	(Spike_H69del,NS8_Q27stop,NSP3_T183I,Spike_T716I,NSP6_S106del,N_R203K,Spike_A570D,Spike_L5F,Spike_N501Y,NSP3_I1412T,NS8_R52I,Spike_P681H,Spike_Y144del,NSP3_A1766V,NSP6_G107del,NSP3_A890D,Spike_D1118H,NSP6_F108del,NS8_Y73C,N_G204R,Spike_V70del,NS3_T151I,Spike_A1222T,NSP12_P323L,Spike_D614G,N_D3L,Spike_S982A,N_S235F)
hCoV-19CanadaABPHL-135632021	EPI_ISL_2170776	C	2021-04-12	2021-05-19	North America	Canada	Alberta	Human	unknown	unknown	unknown		Nasopharyngeal swab	unknown	Stretches of NNNs (1.41% of overall sequence). NS7a_Q62stop results in 49.6% truncation of the protein sequence. NS8_Q27stop results in 78.5% truncation of the protein sequence. Gap of 19 nucleotides when compared to the reference sequence.	warn	Alberta Precision Labs (APL)	Alberta Precision Labs (APL)	B.1.1.7	GRY	Surveillance testing	(Spike_H69del,NS8_Q27stop,NSP3_T183I,NSP12_K718R,Spike_T716I,NSP6_S106del,N_R203K,Spike_A570D,Spike_L5F,Spike_N501Y,NSP3_I1412T,NS8_R52I,Spike_P681H,Spike_Y144del,NS7a_Q62stop,NSP6_G107del,NSP3_A890D,Spike_D1118H,NSP6_F108del,NS8_Y73C,N_G204R,Spike_V70del,NS3_T151I,NSP12_P323L,Spike_D614G,N_D3L,Spike_S982A,N_S235F)
hCoV-19CanadaABPHL-135642021	EPI_ISL_2170777	C	2021-04-12	2021-05-19	North America	Canada	Alberta	Human	unknown	unknown	unknown		Nasopharyngeal swab	unknown	Stretches of NNNs (4.86% of overall sequence). NS8_K68stop results in 44.6% truncation of the protein sequence. NS8_Q27stop results in 78.5% truncation of the protein sequence. Gap of 19 nucleotides when compared to the reference sequence.	warn	Alberta Precision Labs (APL)	Alberta Precision Labs (APL)	B.1.1.7	GRY	Surveillance testing	(Spike_H69del,NS8_Q27stop,NSP3_T183I,NSP3_K837N,Spike_L176F,Spike_T716I,NS8_K68stop,NSP6_S106del,N_R203K,NSP2_A318V,Spike_A570D,Spike_N501Y,NS8_R52I,Spike_P681H,Spike_Y144del,NS8_R115C,NSP12_P227L,NSP6_G107del,NSP3_A890D,Spike_D1118H,NSP6_F108del,NS8_Y73C,N_G204R,NSP6_L260F,Spike_V70del,NSP12_P323L,Spike_D614G,N_D3L,Spike_S982A,N_S235F)
hCoV-19CanadaABPHL-135652021	EPI_ISL_2170778	C	2021-04-12	2021-05-19	North America	Canada	Alberta	Human	unknown	unknown	unknown		Nasopharyngeal swab	unknown	Stretches of NNNs (4.73% of overall sequence).	warn	Alberta Precision Labs (APL)	Alberta Precision Labs (APL)	B.1.438.1	GH	Surveillance testing	(NSP2_M117V,NSP6_K263N,N_M234I,Spike_G476S,NS3_L95F,NS3_Q57H,N_D401Y,NSP6_L71V,NSP12_P323L,Spike_D614G,Spike_Q675H)
hCoV-19CanadaABPHL-135662021	EPI_ISL_2170779	C	2021-04-12	2021-05-19	North America	Canada	Alberta	Human	unknown	unknown	unknown		Nasopharyngeal swab	unknown	Long stretches of NNNs (5.07% of overall sequence).	alert	Alberta Precision Labs (APL)	Alberta Precision Labs (APL)	B.1.438.1	GH	Surveillance testing	(NSP2_M117V,N_P6L,N_M234I,NS8_F120V,NS3_L95F,NS8_I121L,NS3_Q57H,NSP6_Y80C,NS7a_L17F,NSP2_I387M,Spike_G1171V,NSP12_P323L,Spike_D614G,Spike_Q675H,Spike_A653V)
hCoV-19CanadaABPHL-135672021	EPI_ISL_2170780	C	2021-04-12	2021-05-19	North America	Canada	Alberta	Human	unknown	unknown	unknown		Nasopharyngeal swab	unknown	Stretches of NNNs (3.15% of overall sequence).	warn	Alberta Precision Labs (APL)	Alberta Precision Labs (APL)	B.1.438.1	GH	Surveillance testing	(NSP2_M117V,N_P6L,N_M234I,NS3_L95F,NSP12_T739I,NS3_Q57H,NSP6_Y80C,NS7a_L17F,NSP2_I387M,NS6_L35R,NSP12_P323L,Spike_D614G,Spike_Q675H,Spike_E309A,Spike_A653V)
hCoV-19CanadaABPHL-135682021	EPI_ISL_2170781	C	2021-04-12	2021-05-19	North America	Canada	Alberta	Human	unknown	unknown	unknown		Nasopharyngeal swab	unknown	Long stretches of NNNs (8.00% of overall sequence). NS8_Q27stop results in 78.5% truncation of the protein sequence. Gap of 19 nucleotides when compared to the reference sequence.	alert	Alberta Precision Labs (APL)	Alberta Precision Labs (APL)	B.1.1.7	GR	Surveillance testing	(Spike_H69del,NS8_Q27stop,NSP3_T183I,Spike_T716I,NSP6_S106del,N_R203K,Spike_A570D,Spike_L5F,NSP3_I1412T,NS8_R52I,Spike_P681H,Spike_Y144del,NSP6_G107del,NSP3_A890D,Spike_D1118H,NSP6_F108del,NS8_Y73C,N_G204R,Spike_V70del,NS3_T151I,NSP12_P323L,Spike_D614G,N_D3L,Spike_S982A,N_S235F)
hCoV-19CanadaABPHL-135692021	EPI_ISL_2170782	C	2021-04-12	2021-05-19	North America	Canada	Alberta	Human	unknown	unknown	unknown		Nasopharyngeal swab	unknown	Long stretches of NNNs (5.18% of overall sequence). NS8_K68stop results in 44.6% truncation of the protein sequence. NS8_Q27stop results in 78.5% truncation of the protein sequence. Gap of 19 nucleotides when compared to the reference sequence.	alert	Alberta Precision Labs (APL)	Alberta Precision Labs (APL)	B.1.1.7	GRY	Surveillance testing	(Spike_H69del,NS8_Q27stop,NSP3_T183I,Spike_T716I,NS8_K68stop,NSP6_S106del,N_R203K,Spike_A570D,Spike_N501Y,NSP3_I1412T,NS8_R52I,Spike_P681H,Spike_Y144del,NS8_C61F,NSP12_P227L,NSP6_G107del,NSP3_A890D,Spike_D1118H,NSP6_F108del,NS8_Y73C,NSP3_M1441I,N_G204R,NSP3_T864I,Spike_V70del,NSP12_P323L,Spike_D614G,N_D3L,Spike_S982A,N_S235F)
hCoV-19CanadaABPHL-135712021	EPI_ISL_2170783	C	2021-04-12	2021-05-19	North America	Canada	Alberta	Human	unknown	unknown	unknown		Nasopharyngeal swab	unknown	Long stretches of NNNs (5.18% of overall sequence). Gap of 24 nucleotides when compared to the reference sequence.	alert	Alberta Precision Labs (APL)	Alberta Precision Labs (APL)	B.1.525	G	Surveillance testing	(Spike_H69del,NSP12_P323F,M_I82T,Spike_A67V,N_A12G,NSP3_T1189I,NSP6_G107del,E_L21F,NSP6_S106del,Spike_E484K,N_T205I,NSP6_F108del,Spike_Q52R,Spike_V70del,Spike_D614G,Spike_Y144del,NSP16_K160R,Spike_F888L,Spike_Q677H)
hCoV-19CanadaABPHL-135722021	EPI_ISL_2170784	C	2021-04-12	2021-05-19	North America	Canada	Alberta	Human	unknown	unknown	unknown		Nasopharyngeal swab	unknown	Stretches of NNNs (1.44% of overall sequence).	warn	Alberta Precision Labs (APL)	Alberta Precision Labs (APL)	B.1.438.1	GH	Surveillance testing	(NSP2_M117V,NSP15_Y230C,N_M234I,NS3_L95F,NS8_A65V,NS3_Q57H,N_D401Y,NSP12_P323L,Spike_D614G,Spike_Q675H)
hCoV-19CanadaABPHL-135732021	EPI_ISL_2170785	C	2021-04-12	2021-05-19	North America	Canada	Alberta	Human	unknown	unknown	unknown		Nasopharyngeal swab	unknown	Stretches of NNNs (4.67% of overall sequence). NS8_Q27stop results in 78.5% truncation of the protein sequence. Gap of 19 nucleotides when compared to the reference sequence.	warn	Alberta Precision Labs (APL)	Alberta Precision Labs (APL)	B.1.1.7	GRY	Surveillance testing	(Spike_H69del,NS8_Q27stop,NSP3_T183I,Spike_T716I,NSP6_S106del,N_R203K,Spike_A570D,Spike_L5F,Spike_N501Y,NSP3_I1412T,NS8_R52I,Spike_P681H,Spike_Y144del,NSP6_G107del,NSP3_A890D,Spike_D1118H,NSP6_F108del,NS8_Y73C,N_G204R,Spike_V70del,NS3_T151I,Spike_A1222T,NSP12_P323L,Spike_D614G,N_D3L,Spike_S982A,N_S235F)
hCoV-19CanadaABPHL-135752021	EPI_ISL_2170786	C	2021-04-12	2021-05-19	North America	Canada	Alberta	Human	unknown	unknown	unknown		Nasopharyngeal swab	unknown	Stretches of NNNs (1.11% of overall sequence). NS8_K68stop results in 44.6% truncation of the protein sequence. NS8_Q27stop results in 78.5% truncation of the protein sequence. Gap of 19 nucleotides when compared to the reference sequence.	warn	Alberta Precision Labs (APL)	Alberta Precision Labs (APL)	B.1.1.7	GRY	Surveillance testing	(Spike_H69del,NS8_Q27stop,NSP3_T183I,NS3_H78Y,Spike_T716I,NS8_K68stop,NSP6_S106del,N_R203K,Spike_A570D,NSP14_L157F,Spike_N501Y,NSP3_I1412T,Spike_G72E,NS8_R52I,Spike_P681H,Spike_Y144del,NSP12_P227L,NSP3_A41V,NSP6_G107del,NSP3_A890D,Spike_D1118H,NSP6_F108del,NS8_Y73C,NSP3_M1441I,N_G204R,Spike_V70del,N_G147S,NSP12_P323L,Spike_D614G,N_D3L,Spike_S982A,N_S235F)
hCoV-19/Canada/NL-NML-43012/2021	EPI_ISL_2161788	C	2021-04-11	2021-05-19	North America	Canada	Newfoundland and Labrador	Human		40	Asymptomatic	Nasopharyngeal swab	Nanopore MinION	ARTIC Network Protocol v1	Gap of 18 nucleotides when compared to the reference sequence.	info	Dr. Leonard A. Miller Centre for Health Services	National Microbiology Laboratory (NML)	B.1.351	GH		(E_P71L
hCoV-19/Canada/NS-NML-42300/2021	EPI_ISL_2162048	C	2021-04-11	2021-05-19	North America	Canada	Nova Scotia	Human	Male	51	unknown	Nasopharyngeal swab	Nanopore MinION	ARTIC Network Protocol v1	NS8_K68stop results in 44.6% truncation of the protein sequence. NS8_Q27stop results in 78.5% truncation of the protein sequence. Gap of 19 nucleotides when compared to the reference sequence.	info	QEII Health Sciences Centre	National Microbiology Laboratory (NML)	B.1.1.7	GRY		(Spike_H69del,NS8_Q27stop,NSP3_T183I,Spike_T716I,NS8_K68stop,NSP6_S106del,N_R203K,Spike_A570D,NS3_W131C,NSP13_L581F,Spike_N501Y,NSP3_I1412T,NS8_R52I,Spike_P681H,Spike_Y144del,N_D377Y,NSP6_G107del,NSP3_A890D,Spike_D1118H,NSP6_F108del,NS8_Y73C,N_G204R,Spike_V70del,NSP12_P323L,Spike_D614G,N_D3L,Spike_S982A,N_S235F)
hCoV-19/Canada/NS-NML-42310/2021	EPI_ISL_2162052	C	2021-04-11	2021-05-19	North America	Canada	Nova Scotia	Human	Male	54	unknown	Nasopharyngeal swab	Nanopore MinION	ARTIC Network Protocol v1	NS8_K68stop results in 44.6% truncation of the protein sequence. NS8_Q27stop results in 78.5% truncation of the protein sequence. Gap of 19 nucleotides when compared to the reference sequence.	info	QEII Health Sciences Centre	National Microbiology Laboratory (NML)	B.1.1.7	GRY		(Spike_H69del,NS8_C37F,NS8_Q27stop,NSP3_T183I,Spike_T716I,NS8_K68stop,NSP6_S106del,N_R203K,Spike_A570D,Spike_N501Y,NSP3_I1412T,NS8_R52I,Spike_P681H,Spike_Y144del,NSP3_V238L,NSP6_G107del,NSP3_A890D,Spike_D1118H,NSP6_F108del,NS8_Y73C,N_G204R,Spike_V70del,NSP12_P323L,Spike_D614G,N_D3L,Spike_S982A,N_S235F)
hCoV-19/Canada/NS-NML-42311/2021	EPI_ISL_2162053	C	2021-04-11	2021-05-19	North America	Canada	Nova Scotia	Human	Male	35	unknown	Nasopharyngeal swab	Nanopore MinION	ARTIC Network Protocol v1	NS8_K68stop results in 44.6% truncation of the protein sequence. NS8_Q27stop results in 78.5% truncation of the protein sequence. Gap of 19 nucleotides when compared to the reference sequence.	info	QEII Health Sciences Centre	National Microbiology Laboratory (NML)	B.1.1.7	GRY		(Spike_H69del,NS8_C37F,NS8_Q27stop,NSP3_T183I,Spike_T716I,NS8_K68stop,NSP6_S106del,N_R203K,Spike_A570D,Spike_N501Y,NSP3_I1412T,NS8_R52I,Spike_P681H,Spike_Y144del,NSP3_V238L,NSP6_G107del,NSP3_A890D,Spike_D1118H,NSP6_F108del,NS8_Y73C,N_G204R,Spike_V70del,NSP12_P323L,Spike_D614G,N_D3L,Spike_S982A,N_S235F)
hCoV-19/Canada/NS-NML-42313/2021	EPI_ISL_2162054	C	2021-04-11	2021-05-19	North America	Canada	Nova Scotia	Human	Male	27	unknown	Nasopharyngeal swab	Nanopore MinION	ARTIC Network Protocol v1	NS8_K68stop results in 44.6% truncation of the protein sequence. NS8_Q27stop results in 78.5% truncation of the protein sequence. Gap of 19 nucleotides when compared to the reference sequence.	info	QEII Health Sciences Centre	National Microbiology Laboratory (NML)	B.1.1.7	GRY		(Spike_H69del,NS8_C37F,NS8_Q27stop,NSP3_T183I,Spike_T716I,NS8_K68stop,NSP6_S106del,N_R203K,Spike_A570D,Spike_N501Y,NSP3_I1412T,NS8_R52I,Spike_P681H,Spike_Y144del,NSP3_V238L,NSP6_G107del,NSP3_A890D,Spike_D1118H,NSP6_F108del,NS8_Y73C,N_G204R,Spike_V70del,NSP12_P323L,Spike_D614G,N_D3L,Spike_S982A,N_S235F)
hCoV-19/Canada/NS-NML-42314/2021	EPI_ISL_2162055	C	2021-04-11	2021-05-19	North America	Canada	Nova Scotia	Human	Male	28	unknown	Nasopharyngeal swab	Nanopore MinION	ARTIC Network Protocol v1	NS8_K68stop results in 44.6% truncation of the protein sequence. NS8_Q27stop results in 78.5% truncation of the protein sequence. Gap of 19 nucleotides when compared to the reference sequence.	info	QEII Health Sciences Centre	National Microbiology Laboratory (NML)	B.1.1.7	GRY		(Spike_H69del,NS8_C37F,NS8_Q27stop,NSP3_T183I,Spike_T716I,NS8_K68stop,NSP6_S106del,N_R203K,Spike_A570D,Spike_N501Y,NSP3_I1412T,NS8_R52I,Spike_P681H,Spike_Y144del,NSP3_S1424F,NSP3_V238L,NSP6_G107del,NSP3_A890D,Spike_D1118H,NSP6_F108del,NS8_Y73C,N_G204R,Spike_V70del,NSP12_P323L,N_P365L,Spike_D614G,N_D3L,Spike_S982A,N_S235F)
hCoV-19/Canada/NS-NML-42315/2021	EPI_ISL_2162056	C	2021-04-11	2021-05-19	North America	Canada	Nova Scotia	Human	Male	36	unknown	Nasopharyngeal swab	Nanopore MinION	ARTIC Network Protocol v1	NS8_K68stop results in 44.6% truncation of the protein sequence. NS8_Q27stop results in 78.5% truncation of the protein sequence. Gap of 19 nucleotides when compared to the reference sequence.	info	QEII Health Sciences Centre	National Microbiology Laboratory (NML)	B.1.1.7	GRY		(Spike_H69del,NS8_C37F,NS8_Q27stop,NSP3_T183I,Spike_T716I,NS8_K68stop,NSP6_S106del,N_R203K,Spike_A570D,Spike_N501Y,NSP3_I1412T,NS8_R52I,Spike_P681H,Spike_Y144del,NSP3_V238L,NSP6_G107del,NSP3_A890D,Spike_D1118H,NSP6_F108del,NS8_Y73C,N_G204R,Spike_V70del,NSP12_P323L,Spike_D614G,N_D3L,Spike_S982A,N_S235F)
hCoV-19/Canada/NS-NML-42316/2021	EPI_ISL_2162057	C	2021-04-11	2021-05-19	North America	Canada	Nova Scotia	Human	Male	59	unknown	Nasopharyngeal swab	Nanopore MinION	ARTIC Network Protocol v1	NS8_K68stop results in 44.6% truncation of the protein sequence. NS8_Q27stop results in 78.5% truncation of the protein sequence. Gap of 19 nucleotides when compared to the reference sequence.	info	QEII Health Sciences Centre	National Microbiology Laboratory (NML)	B.1.1.7	GRY		(Spike_H69del,NS8_C37F,NS8_Q27stop,NSP3_T183I,Spike_T716I,NS8_K68stop,NSP6_S106del,N_R203K,Spike_A570D,Spike_N501Y,NSP3_I1412T,NS8_R52I,Spike_P681H,Spike_Y144del,NSP3_V238L,NSP6_G107del,NSP3_A890D,Spike_D1118H,NSP6_F108del,NS8_Y73C,N_G204R,Spike_V70del,NSP12_P323L,N_P365L,Spike_D614G,N_D3L,Spike_S982A,N_S235F)
hCoV-19CanadaABPHL-121372021	EPI_ISL_2169711	C	2021-04-11	2021-05-19	North America	Canada	Alberta	Human	unknown	unknown	unknown		Nasopharyngeal swab	unknown	Insertion of 4 nucleotides when compared to the reference sequence. Gap of 9 nucleotides when compared to the reference sequence.	info	Alberta Precision Labs (APL)	Alberta Precision Labs (APL)	P.1	GR	Surveillance testing	(Spike_R190S,NSP4_S184N,NSP6_S106del,Spike_H655Y,Spike_E484K,N_R203K,Spike_K417T,Spike_T1027I,Spike_D138Y,Spike_N501Y,NS3_S253P,Spike_L18F,N_P80R,Spike_T20N,NSP3_K977Q,NSP6_G107del,NSP6_F108del,NSP3_S370L,NS3_T268M,N_G204R,NS8_E92K,Spike_P26S,NSP12_P323L,Spike_D614G,Spike_V1176F,NS7a_V93F,NSP13_E341D)
hCoV-19CanadaABPHL-121462021	EPI_ISL_2169719	C	2021-04-11	2021-05-19	North America	Canada	Alberta	Human	unknown	unknown	unknown		Nasopharyngeal swab	unknown	Insertion of 4 nucleotides when compared to the reference sequence. Gap of 9 nucleotides when compared to the reference sequence.	info	Alberta Precision Labs (APL)	Alberta Precision Labs (APL)	P.1	GR	Surveillance testing	(Spike_R190S,NSP4_S184N,Spike_I844V,NSP6_S106del,Spike_H655Y,Spike_E484K,N_R203K,Spike_K417T,Spike_T1027I,Spike_D138Y,Spike_N501Y,NS3_S253P,Spike_L18F,N_P80R,Spike_T20N,NSP3_K977Q,NSP6_G107del,NSP6_F108del,NSP3_S370L,N_G204R,NS8_E92K,Spike_P26S,NSP12_P323L,Spike_D614G,NSP14_P142S,Spike_V1176F,NS7a_V93F,NSP13_E341D)
hCoV-19CanadaABPHL-121472021	EPI_ISL_2169720	N	2021-04-11	2021-05-19	North America	Canada	Alberta	Human	unknown	unknown	unknown		Nasopharyngeal swab	unknown	Gap of 24 nucleotides when compared to the reference sequence. N without BLAST coverage.	warn	Alberta Precision Labs (APL)	Alberta Precision Labs (APL)	B.1.91	G	Surveillance testing	(Spike_H69del,NSP12_P323F,M_I82T,Spike_A67V,NSP3_T1189I,Spike_D839Y,NSP6_G107del,E_L21F,NSP6_S106del,Spike_E484K,NSP6_F108del,Spike_Q52R,Spike_V70del,Spike_D614G,Spike_Y144del,NSP16_K160R,Spike_F888L,Spike_Q677H)
hCoV-19CanadaABPHL-121482021	EPI_ISL_2169721	C	2021-04-11	2021-05-19	North America	Canada	Alberta	Human	unknown	unknown	unknown		Nasopharyngeal swab	unknown			Alberta Precision Labs (APL)	Alberta Precision Labs (APL)	B.1.111	GH	Surveillance testing	(NSP2_M117V,E_L73F,N_M234I,NS3_L95F,NSP3_H1539Y,NSP13_A446V,NS3_Q57H,N_D401Y,NSP12_P112S,NSP14_S137I,NSP12_P323L,Spike_D614G,Spike_Q675H,NSP5_V212I,NSP13_A18V)
hCoV-19CanadaABPHL-121512021	EPI_ISL_2169724	N	2021-04-11	2021-05-19	North America	Canada	Alberta	Human	unknown	unknown	unknown		Nasopharyngeal swab	unknown	Gap of 24 nucleotides when compared to the reference sequence. N without BLAST coverage.	warn	Alberta Precision Labs (APL)	Alberta Precision Labs (APL)	B.1.525	G	Surveillance testing	(Spike_H69del,NSP12_P323F,M_I82T,Spike_A67V,NSP3_T1189I,NSP6_G107del,E_L21F,NSP6_S106del,Spike_E484K,NSP3_H1702R,NSP6_F108del,Spike_Q52R,Spike_V70del,Spike_D614G,Spike_Y144del,NSP16_K160R,Spike_F888L,Spike_Q677H)
hCoV-19CanadaABPHL-121522021	EPI_ISL_2169725	N	2021-04-11	2021-05-19	North America	Canada	Alberta	Human	unknown	unknown	unknown		Nasopharyngeal swab	unknown	Gap of 24 nucleotides when compared to the reference sequence. N without BLAST coverage.	warn	Alberta Precision Labs (APL)	Alberta Precision Labs (APL)	B.1.91	G	Surveillance testing	(Spike_H69del,NSP12_P323F,M_I82T,Spike_A67V,NSP3_T1189I,Spike_D839Y,NSP6_G107del,E_L21F,NSP6_S106del,Spike_E484K,NSP6_F108del,Spike_Q52R,Spike_V70del,Spike_D614G,Spike_Y144del,NSP16_K160R,Spike_F888L,Spike_Q677H)
hCoV-19CanadaABPHL-121532021	EPI_ISL_2169726	C	2021-04-11	2021-05-19	North America	Canada	Alberta	Human	unknown	unknown	unknown		Nasopharyngeal swab	unknown	Insertion of 4 nucleotides when compared to the reference sequence. Gap of 9 nucleotides when compared to the reference sequence.	info	Alberta Precision Labs (APL)	Alberta Precision Labs (APL)	P.1	GR	Surveillance testing	(Spike_R190S,NSP4_S184N,Spike_I844V,NSP6_S106del,Spike_H655Y,Spike_E484K,N_R203K,Spike_K417T,Spike_T1027I,Spike_D138Y,Spike_N501Y,NS3_S253P,Spike_L18F,N_P80R,Spike_T20N,NSP3_K977Q,NSP6_G107del,NSP6_F108del,NSP3_S370L,N_G204R,NS8_E92K,Spike_P26S,NSP12_P323L,Spike_D614G,NSP14_P142S,Spike_V1176F,NS7a_V93F,NSP13_E341D)
hCoV-19CanadaABPHL-121542021	EPI_ISL_2169727	N	2021-04-11	2021-05-19	North America	Canada	Alberta	Human	unknown	unknown	unknown		Nasopharyngeal swab	unknown	Gap of 24 nucleotides when compared to the reference sequence. N without BLAST coverage.	warn	Alberta Precision Labs (APL)	Alberta Precision Labs (APL)	B.1.525	G	Surveillance testing	(Spike_H69del,NSP12_P323F,M_I82T,Spike_A67V,NSP3_T1189I,NSP6_G107del,E_L21F,NSP6_S106del,Spike_E484K,NSP6_F108del,Spike_Q52R,Spike_V70del,Spike_D614G,Spike_Y144del,NSP16_K160R,Spike_F888L,Spike_Q677H)
hCoV-19CanadaABPHL-121562021	EPI_ISL_2169729	C	2021-04-11	2021-05-19	North America	Canada	Alberta	Human	unknown	unknown	unknown		Nasopharyngeal swab	unknown	Insertion of 4 nucleotides when compared to the reference sequence. Gap of 9 nucleotides when compared to the reference sequence.	info	Alberta Precision Labs (APL)	Alberta Precision Labs (APL)	P.1	GR	Surveillance testing	(Spike_R190S,NSP4_S184N,NSP6_S106del,Spike_H655Y,Spike_E484K,N_R203K,Spike_K417T,Spike_T1027I,Spike_D138Y,Spike_N501Y,Spike_V1133F,NS3_S253P,Spike_L18F,N_P80R,Spike_T20N,NSP3_K977Q,NSP6_G107del,NSP6_F108del,NSP3_S370L,N_G204R,NS8_E92K,Spike_P26S,NSP12_P323L,Spike_D614G,Spike_V1176F,NSP13_E341D)
hCoV-19CanadaABPHL-121582021	EPI_ISL_2169730	C	2021-04-11	2021-05-19	North America	Canada	Alberta	Human	unknown	unknown	unknown		Nasopharyngeal swab	unknown			Alberta Precision Labs (APL)	Alberta Precision Labs (APL)	B.1.438.1	GH	Surveillance testing	(NSP2_M117V,NS3_H78Y,N_M234I,NSP3_T1677I,NSP14_S218A,NS3_L95F,NS3_Q57H,N_D401Y,NSP12_P323L,Spike_D614G,NSP6_L37F,Spike_Q675H,NSP2_M135I)
hCoV-19CanadaABPHL-121632021	EPI_ISL_2169735	N	2021-04-11	2021-05-19	North America	Canada	Alberta	Human	unknown	unknown	unknown		Nasopharyngeal swab	unknown	Gap of 24 nucleotides when compared to the reference sequence. N without BLAST coverage.	warn	Alberta Precision Labs (APL)	Alberta Precision Labs (APL)	B.1.91	G	Surveillance testing	(Spike_H69del,NSP12_P323F,M_I82T,Spike_A67V,NSP3_T1189I,Spike_D839Y,NSP6_G107del,E_L21F,NSP6_S106del,Spike_E484K,NSP6_F108del,Spike_Q52R,Spike_V70del,Spike_D614G,Spike_Y144del,NSP16_K160R,Spike_F888L,Spike_Q677H)
hCoV-19CanadaABPHL-121862021	EPI_ISL_2169752	C	2021-04-11	2021-05-19	North America	Canada	Alberta	Human	unknown	unknown	unknown		Nasopharyngeal swab	unknown			Alberta Precision Labs (APL)	Alberta Precision Labs (APL)	B.1.438.1	GH	Surveillance testing	(NSP2_M117V,N_P6L,NSP1_R24C,NS3_S220I,N_M234I,NS3_L95F,NSP12_T739I,NS3_Q57H,N_D401Y,NSP6_Y80C,NS7a_L17F,NSP2_I387M,NS6_L35R,NSP12_P323L,Spike_D614G,Spike_Q675H,Spike_A653V)
hCoV-19CanadaABPHL-122062021	EPI_ISL_2169771	C	2021-04-11	2021-05-19	North America	Canada	Alberta	Human	unknown	unknown	unknown		Nasopharyngeal swab	unknown	NS8_Q27stop results in 78.5% truncation of the protein sequence. Gap of 19 nucleotides when compared to the reference sequence.	info	Alberta Precision Labs (APL)	Alberta Precision Labs (APL)	B.1.1.7	GRY	Surveillance testing	(Spike_H69del,NS3_L15F,NS8_Q27stop,NSP3_T183I,Spike_T716I,NSP6_S106del,N_R203K,Spike_A570D,NSP13_K460R,NSP4_F17L,Spike_N501Y,NSP3_I1412T,NS8_R52I,Spike_P681H,Spike_Y144del,NSP6_G107del,NSP3_A890D,Spike_D1118H,NSP6_F108del,NS8_Y73C,N_G204R,Spike_V70del,NSP12_P323L,Spike_D614G,N_D3L,Spike_S982A,N_S235F)
hCoV-19CanadaABPHL-122072021	EPI_ISL_2169772	C	2021-04-11	2021-05-19	North America	Canada	Alberta	Human	unknown	unknown	unknown		Nasopharyngeal swab	unknown			Alberta Precision Labs (APL)	Alberta Precision Labs (APL)	B.1.438.1	GH	Surveillance testing	(NSP9_P71L,N_P199S,NSP2_M117V,NS3_I62T,N_M234I,Spike_S477N,NS3_L95F,NS3_Q57H,N_D401Y,NSP12_P323L,Spike_D614G,Spike_Q675H,NSP12_R173C)
hCoV-19CanadaABPHL-122082021	EPI_ISL_2169773	C	2021-04-11	2021-05-19	North America	Canada	Alberta	Human	unknown	unknown	unknown		Nasopharyngeal swab	unknown	Insertion of 4 nucleotides when compared to the reference sequence. Gap of 9 nucleotides when compared to the reference sequence.	info	Alberta Precision Labs (APL)	Alberta Precision Labs (APL)	P.1	GR	Surveillance testing	(Spike_R190S,NSP4_S184N,NSP6_S106del,Spike_H655Y,Spike_E484K,N_R203K,NSP3_K1382N,Spike_K417T,Spike_T1027I,Spike_D138Y,Spike_N501Y,NSP3_K945E,NS3_S253P,Spike_L18F,N_P80R,Spike_T20N,NSP3_K977Q,NSP6_G107del,NSP6_F108del,NSP3_S370L,N_G204R,NS8_E92K,Spike_A942S,Spike_P26S,NSP12_P323L,Spike_D614G,Spike_V1176F,NS7a_V93F,NSP13_E341D)
hCoV-19CanadaABPHL-122092021	EPI_ISL_2169774	N	2021-04-11	2021-05-19	North America	Canada	Alberta	Human	unknown	unknown	unknown		Nasopharyngeal swab	unknown	Gap of 24 nucleotides when compared to the reference sequence. N without BLAST coverage.	warn	Alberta Precision Labs (APL)	Alberta Precision Labs (APL)	B.1.91	G	Surveillance testing	(Spike_H69del,NSP12_P323F,M_I82T,NSP8_T187I,Spike_A67V,NSP3_T1189I,Spike_D839Y,NSP1_I114T,NSP6_G107del,E_L21F,NSP6_S106del,Spike_E484K,NSP6_F108del,Spike_Q52R,NSP12_L648F,Spike_V70del,Spike_D614G,Spike_Y144del,NSP16_K160R,Spike_F888L,Spike_Q677H)
hCoV-19CanadaABPHL-122112021	EPI_ISL_2169775	N	2021-04-11	2021-05-19	North America	Canada	Alberta	Human	unknown	unknown	unknown		Nasopharyngeal swab	unknown	Gap of 24 nucleotides when compared to the reference sequence. N without BLAST coverage.	warn	Alberta Precision Labs (APL)	Alberta Precision Labs (APL)	B.1.525	G	Surveillance testing	(Spike_H69del,NSP12_P323F,M_I82T,Spike_A67V,NSP3_T1189I,NSP6_G107del,E_L21F,NSP6_S106del,Spike_E484K,NSP6_F108del,Spike_Q52R,NS7a_F6L,Spike_V70del,NSP14_A267V,Spike_D614G,Spike_Y144del,NSP16_K160R,Spike_F888L,Spike_Q677H)
hCoV-19CanadaABPHL-122172021	EPI_ISL_2169779	N	2021-04-11	2021-05-19	North America	Canada	Alberta	Human	unknown	unknown	unknown		Nasopharyngeal swab	unknown	Gap of 24 nucleotides when compared to the reference sequence. N without BLAST coverage.	warn	Alberta Precision Labs (APL)	Alberta Precision Labs (APL)	B.1.91	G	Surveillance testing	(Spike_H69del,NSP12_P323F,M_I82T,Spike_A67V,NSP3_T1189I,Spike_D839Y,NSP6_G107del,E_L21F,NSP6_S106del,Spike_E484K,NSP6_F108del,Spike_Q52R,Spike_V70del,Spike_D614G,Spike_Y144del,NSP16_K160R,Spike_F888L,Spike_Q677H)
hCoV-19CanadaABPHL-122192021	EPI_ISL_2169780	C	2021-04-11	2021-05-19	North America	Canada	Alberta	Human	unknown	unknown	unknown		Nasopharyngeal swab	unknown	Gap of 18 nucleotides when compared to the reference sequence.	info	Alberta Precision Labs (APL)	Alberta Precision Labs (APL)	B.1.351	GH	Surveillance testing	(E_P71L,NSP3_K837N,NSP3_N1778S,Spike_K417N,NSP6_S106del,Spike_E484K,NSP13_I151V,Spike_A701V,Spike_N501Y,NSP3_P1228L,Spike_A243del,Spike_L18F,Spike_D215G,Spike_L244del,NSP6_G107del,N_T205I,NSP6_F108del,Spike_L242del,NS3_Q57H,NSP2_T85I,Spike_D80A,NSP12_P323L,NSP5_K90R,Spike_D614G,NS3_S171L)
hCoV-19CanadaABPHL-122202021	EPI_ISL_2169781	N	2021-04-11	2021-05-19	North America	Canada	Alberta	Human	unknown	unknown	unknown		Nasopharyngeal swab	unknown	Gap of 24 nucleotides when compared to the reference sequence. N without BLAST coverage.	warn	Alberta Precision Labs (APL)	Alberta Precision Labs (APL)	B.1.525	G	Surveillance testing	(Spike_H69del,NSP12_P323F,M_I82T,Spike_A67V,NSP3_T1189I,NSP6_G107del,E_L21F,NSP6_S106del,Spike_E484K,NSP6_F108del,Spike_Q52R,NS7a_F6L,Spike_V70del,NS8_K94T,Spike_D614G,Spike_Y144del,NSP16_K160R,Spike_F888L,Spike_Q677H)
hCoV-19CanadaABPHL-122212021	EPI_ISL_2169782	C	2021-04-11	2021-05-19	North America	Canada	Alberta	Human	unknown	unknown	unknown		Nasopharyngeal swab	unknown			Alberta Precision Labs (APL)	Alberta Precision Labs (APL)	B.1.438.1	GH	Surveillance testing	(NSP2_M117V,N_M234I,NS3_L95F,NSP13_R595K,NS3_Q57H,N_D401Y,NSP12_P112S,NSP14_S137I,NSP12_P323L,Spike_D614G,Spike_Q675H,NSP12_N722H)
hCoV-19CanadaABPHL-122222021	EPI_ISL_2169783	C	2021-04-11	2021-05-19	North America	Canada	Alberta	Human	unknown	unknown	unknown		Nasopharyngeal swab	unknown			Alberta Precision Labs (APL)	Alberta Precision Labs (APL)	B.1.438.1	GH	Surveillance testing	(NSP2_M117V,N_M234I,NS3_L95F,NSP13_R595K,NS3_Q57H,N_D401Y,NSP12_P112S,NSP14_S137I,NSP12_P323L,Spike_D614G,Spike_Q675H)
hCoV-19CanadaABPHL-122232021	EPI_ISL_2169784	C	2021-04-11	2021-05-19	North America	Canada	Alberta	Human	unknown	unknown	unknown		Nasopharyngeal swab	unknown	Insertion of 4 nucleotides when compared to the reference sequence. Gap of 9 nucleotides when compared to the reference sequence.	info	Alberta Precision Labs (APL)	Alberta Precision Labs (APL)	P.1	GR	Surveillance testing	(Spike_R190S,NSP4_S184N,NSP6_S106del,Spike_H655Y,Spike_E484K,N_R203K,Spike_K417T,Spike_T1027I,Spike_D138Y,Spike_N501Y,NS3_S253P,Spike_S1252F,Spike_L18F,N_P80R,Spike_T20N,NSP3_K977Q,NSP6_G107del,NSP6_F108del,NSP3_S370L,N_G204R,NS8_E92K,Spike_P26S,NSP12_P323L,Spike_D614G,Spike_V1176F,NSP13_E341D)
hCoV-19CanadaABPHL-122252021	EPI_ISL_2169785	C	2021-04-11	2021-05-19	North America	Canada	Alberta	Human	unknown	unknown	unknown		Nasopharyngeal swab	unknown			Alberta Precision Labs (APL)	Alberta Precision Labs (APL)	B.1.36.8	GH	Surveillance testing	(NSP2_Q496H,NSP14_M72I,N_S194L,NS3_Q57H,N_A12T,NSP2_P13L,NSP12_D879Y,NSP12_P323L,Spike_P681H,Spike_D614G)
hCoV-19CanadaABPHL-122262021	EPI_ISL_2169786	C	2021-04-11	2021-05-19	North America	Canada	Alberta	Human	unknown	unknown	unknown		Nasopharyngeal swab	unknown	Long stretches of NNNs (5.37% of overall sequence). Insertion of 4 nucleotides when compared to the reference sequence. Gap of 9 nucleotides when compared to the reference sequence.	alert	Alberta Precision Labs (APL)	Alberta Precision Labs (APL)	P.1	GR	Surveillance testing	(Spike_R190S,NS3_L41F,NSP4_S184N,NSP6_S106del,Spike_H655Y,Spike_E484K,N_R203K,Spike_K417T,Spike_T1027I,Spike_D138Y,Spike_N501Y,Spike_V1133F,NS3_S253P,Spike_L18F,N_P80R,Spike_T20N,NSP6_G107del,NSP6_F108del,NSP3_S370L,N_G204R,NS8_E92K,Spike_P26S,NSP12_P323L,Spike_D614G,Spike_V1176F,NSP13_E341D)
hCoV-19CanadaABPHL-122272021	EPI_ISL_2169787	C	2021-04-11	2021-05-19	North America	Canada	Alberta	Human	unknown	unknown	unknown		Nasopharyngeal swab	unknown			Alberta Precision Labs (APL)	Alberta Precision Labs (APL)	B.1.438.1	GH	Surveillance testing	(NSP2_M117V,N_P6L,NS3_S220I,N_M234I,NS3_L95F,NSP12_T739I,NS7a_H47Y,NS3_Q57H,N_D401Y,NSP6_Y80C,NS7a_L17F,NSP2_I387M,NS6_L35R,Spike_T791I,NSP12_P323L,Spike_D614G,Spike_Q675H,Spike_A653V)
hCoV-19CanadaABPHL-122992021	EPI_ISL_2169838	C	2021-04-11	2021-05-19	North America	Canada	Alberta	Human	unknown	unknown	unknown		Nasopharyngeal swab	unknown	Stretches of NNNs (3.00% of overall sequence). Insertion of 4 nucleotides when compared to the reference sequence. Gap of 9 nucleotides when compared to the reference sequence. NSP16 without BLAST coverage.	warn	Alberta Precision Labs (APL)	Alberta Precision Labs (APL)	P.1	GR	Surveillance testing	(Spike_R190S,NSP4_S184N,NSP6_S106del,Spike_H655Y,Spike_E484K,N_R203K,Spike_K417T,Spike_T1027I,NSP3_D136Y,Spike_D138Y,Spike_N501Y,NS3_S253P,Spike_S1252F,Spike_L18F,N_P80R,Spike_T20N,NSP3_K977Q,NSP6_G107del,NSP6_F108del,NSP3_S370L,N_G204R,NS8_E92K,Spike_P26S,NSP12_P323L,Spike_D614G,Spike_V1176F,NSP13_E341D)
hCoV-19CanadaABPHL-129612021	EPI_ISL_2170334	C	2021-04-11	2021-05-19	North America	Canada	Alberta	Human	unknown	unknown	unknown		Nasopharyngeal swab	unknown			Alberta Precision Labs (APL)	Alberta Precision Labs (APL)	B.1.438.1	GH	Surveillance testing	(NSP2_M117V,N_P6L,N_M234I,NS3_L95F,NS3_Q57H,N_D401Y,NSP2_Y316F,NSP6_Y80C,NS7a_L17F,NSP2_I387M,NSP12_P323L,Spike_D614G,N_A211V,Spike_Q675H,Spike_A653V)
hCoV-19CanadaABPHL-129622021	EPI_ISL_2170335	C	2021-04-11	2021-05-19	North America	Canada	Alberta	Human	unknown	unknown	unknown		Nasopharyngeal swab	unknown	Gap of 24 nucleotides when compared to the reference sequence.	info	Alberta Precision Labs (APL)	Alberta Precision Labs (APL)	B.1.525	G	Surveillance testing	(Spike_H69del,NSP12_P323F,M_I82T,Spike_A67V,N_A12G,NSP3_T1189I,NSP6_G107del,E_L21F,NSP6_S106del,Spike_E484K,NSP6_F108del,Spike_Q52R,Spike_V70del,Spike_D614G,Spike_Y144del,NSP16_K160R,Spike_F888L,Spike_Q677H)
hCoV-19CanadaABPHL-129632021	EPI_ISL_2170336	C	2021-04-11	2021-05-19	North America	Canada	Alberta	Human	unknown	unknown	unknown		Nasopharyngeal swab	unknown			Alberta Precision Labs (APL)	Alberta Precision Labs (APL)	B.1.438.1	GH	Surveillance testing	(NSP9_P71L,N_P199S,NSP2_M117V,NS3_I62T,N_M234I,Spike_S477N,NS3_L95F,NS3_Q57H,N_D401Y,NSP12_P323L,Spike_D614G,Spike_Q675H,NSP12_R173C)
hCoV-19CanadaABPHL-129642021	EPI_ISL_2170337	C	2021-04-11	2021-05-19	North America	Canada	Alberta	Human	unknown	unknown	unknown		Nasopharyngeal swab	unknown			Alberta Precision Labs (APL)	Alberta Precision Labs (APL)	B.1.438.1	GH	Surveillance testing	(NSP9_P71L,N_P199S,NSP2_M117V,NS3_I62T,N_M234I,Spike_S477N,NS3_L95F,NS3_Q57H,N_D401Y,NSP12_P323L,Spike_D614G,Spike_Q675H,NSP12_R173C)
hCoV-19CanadaABPHL-129652021	EPI_ISL_2170338	C	2021-04-11	2021-05-19	North America	Canada	Alberta	Human	unknown	unknown	unknown		Nasopharyngeal swab	unknown	Gap of 24 nucleotides when compared to the reference sequence.	info	Alberta Precision Labs (APL)	Alberta Precision Labs (APL)	B.1.525	G	Surveillance testing	(Spike_H69del,NSP12_P323F,M_I82T,Spike_A67V,N_A12G,NSP3_T1189I,NSP6_G107del,E_L21F,NSP6_S106del,Spike_E484K,N_T205I,NSP6_F108del,Spike_Q52R,Spike_V70del,Spike_D614G,Spike_Y144del,NSP16_K160R,Spike_F888L,Spike_Q677H)
hCoV-19CanadaABPHL-129662021	EPI_ISL_2170339	C	2021-04-11	2021-05-19	North America	Canada	Alberta	Human	unknown	unknown	unknown		Nasopharyngeal swab	unknown			Alberta Precision Labs (APL)	Alberta Precision Labs (APL)	B.1.438.1	GH	Surveillance testing	(NSP2_M117V,NSP13_H290Y,NSP3_K235E,NS3_A54S,N_M234I,NS3_S40L,NS3_L95F,NS3_Q57H,N_D401Y,NSP12_P112S,NSP14_S137I,NSP12_P323L,N_A152S,Spike_D614G,NSP6_L37F,Spike_Q675H)
hCoV-19CanadaABPHL-129682021	EPI_ISL_2170341	C	2021-04-11	2021-05-19	North America	Canada	Alberta	Human	unknown	unknown	unknown		Nasopharyngeal swab	unknown	Insertion of 4 nucleotides when compared to the reference sequence. Gap of 9 nucleotides when compared to the reference sequence.	info	Alberta Precision Labs (APL)	Alberta Precision Labs (APL)	P.1	GR	Surveillance testing	(Spike_R190S,NSP4_S184N,NSP6_S106del,Spike_H655Y,Spike_E484K,N_R203K,Spike_K417T,Spike_T1027I,NSP2_L501F,Spike_D138Y,Spike_N501Y,NSP3_K945E,NS3_S253P,Spike_L18F,N_P80R,Spike_T20N,NSP3_K977Q,NSP6_G107del,NSP6_F108del,NSP3_S370L,N_G204R,NS8_E92K,Spike_A942S,Spike_P26S,NSP12_P323L,Spike_D614G,Spike_V1176F,NS8_H17Y,NS7a_V93F,NSP13_E341D)
hCoV-19CanadaABPHL-129692021	EPI_ISL_2170342	C	2021-04-11	2021-05-19	North America	Canada	Alberta	Human	unknown	unknown	unknown		Nasopharyngeal swab	unknown	Stretches of NNNs (1.09% of overall sequence). Gap of 24 nucleotides when compared to the reference sequence.	warn	Alberta Precision Labs (APL)	Alberta Precision Labs (APL)	B.1.91	G	Surveillance testing	(Spike_H69del,NSP12_P323F,M_I82T,Spike_A67V,N_A12G,NSP3_T1189I,Spike_D839Y,NSP6_G107del,E_L21F,NSP6_S106del,Spike_E484K,NSP6_F108del,Spike_Q52R,Spike_V70del,Spike_D614G,Spike_Y144del,NSP16_K160R,Spike_F888L,Spike_Q677H)
hCoV-19CanadaABPHL-129702021	EPI_ISL_2170343	C	2021-04-11	2021-05-19	North America	Canada	Alberta	Human	unknown	unknown	unknown		Nasopharyngeal swab	unknown			Alberta Precision Labs (APL)	Alberta Precision Labs (APL)	B.1.438.1	GH	Surveillance testing	(NSP2_M117V,N_M234I,NS3_L95F,NS3_Q57H,N_D401Y,NSP12_M196I,NSP12_P323L,Spike_D614G,Spike_Q675H)
hCoV-19CanadaABPHL-129712021	EPI_ISL_2170344	C	2021-04-11	2021-05-19	North America	Canada	Alberta	Human	unknown	unknown	unknown		Nasopharyngeal swab	unknown			Alberta Precision Labs (APL)	Alberta Precision Labs (APL)	B.1.438.1	GH	Surveillance testing	(NSP9_P71L,N_P199S,NSP2_M117V,NS3_I62T,N_M234I,Spike_S477N,NS3_L95F,NS3_Q57H,N_D401Y,NSP12_P323L,Spike_D614G,Spike_Q675H,NSP12_R173C)
hCoV-19CanadaABPHL-129722021	EPI_ISL_2170345	C	2021-04-11	2021-05-19	North America	Canada	Alberta	Human	unknown	unknown	unknown		Nasopharyngeal swab	unknown			Alberta Precision Labs (APL)	Alberta Precision Labs (APL)	B.1.438.1	GH	Surveillance testing	(NSP2_M117V,N_M234I,Spike_S477N,NS3_L95F,NS3_Q57H,N_D401Y,NSP12_P323L,Spike_D614G,Spike_Q675H,NSP12_R173C)
hCoV-19CanadaABPHL-129732021	EPI_ISL_2170346	C	2021-04-11	2021-05-19	North America	Canada	Alberta	Human	unknown	unknown	unknown		Nasopharyngeal swab	unknown			Alberta Precision Labs (APL)	Alberta Precision Labs (APL)	B.1.438.1	GH	Surveillance testing	(NSP9_P71L,N_P199S,NSP2_M117V,NS3_I62T,N_M234I,Spike_S477N,NS3_L95F,NSP14_M62I,NS3_Q57H,N_D401Y,NSP12_P323L,Spike_D614G,Spike_Q675H,NSP12_R173C)
hCoV-19CanadaABPHL-129772021	EPI_ISL_2170350	C	2021-04-11	2021-05-19	North America	Canada	Alberta	Human	unknown	unknown	unknown		Nasopharyngeal swab	unknown	Insertion of 4 nucleotides when compared to the reference sequence. Gap of 9 nucleotides when compared to the reference sequence.	info	Alberta Precision Labs (APL)	Alberta Precision Labs (APL)	P.1	GR	Surveillance testing	(Spike_R190S,NSP4_S184N,NSP6_S106del,Spike_H655Y,Spike_E484K,N_R203K,Spike_K417T,Spike_T1027I,Spike_D138Y,Spike_N501Y,NS3_S253P,Spike_L18F,N_P80R,Spike_T20N,NSP3_K977Q,NSP6_G107del,NSP14_T250I,NSP6_F108del,NSP3_S370L,N_G204R,NS8_E92K,NS3_W149R,Spike_P26S,NSP12_P323L,Spike_D614G,Spike_V1176F,NSP13_E341D)
hCoV-19CanadaABPHL-129782021	EPI_ISL_2170351	C	2021-04-11	2021-05-19	North America	Canada	Alberta	Human	unknown	unknown	unknown		Nasopharyngeal swab	unknown	Gap of 24 nucleotides when compared to the reference sequence.	info	Alberta Precision Labs (APL)	Alberta Precision Labs (APL)	B.1.91	G	Surveillance testing	(Spike_H69del,NSP12_P323F,M_I82T,Spike_A67V,N_A12G,NSP3_T1189I,Spike_D839Y,NSP6_G107del,E_L21F,NSP6_S106del,Spike_E484K,NSP6_F108del,Spike_Q52R,Spike_V70del,Spike_D614G,Spike_Y144del,NSP16_K160R,Spike_F888L,Spike_Q677H)
hCoV-19CanadaABPHL-129792021	EPI_ISL_2170352	C	2021-04-11	2021-05-19	North America	Canada	Alberta	Human	unknown	unknown	unknown		Nasopharyngeal swab	unknown	Stretches of NNNs (1.85% of overall sequence). Gap of 24 nucleotides when compared to the reference sequence.	warn	Alberta Precision Labs (APL)	Alberta Precision Labs (APL)	B.1.525	G	Surveillance testing	(Spike_H69del,NSP12_P323F,M_I82T,Spike_A67V,N_A12G,NSP3_T1189I,NSP6_G107del,E_L21F,NSP6_S106del,Spike_E484K,NSP6_F108del,Spike_Q52R,Spike_V70del,Spike_D614G,Spike_Y144del,NSP16_K160R,Spike_F888L,Spike_Q677H)
hCoV-19CanadaABPHL-129802021	EPI_ISL_2170353	C	2021-04-11	2021-05-19	North America	Canada	Alberta	Human	unknown	unknown	unknown		Nasopharyngeal swab	unknown	NS8_Q27stop results in 78.5% truncation of the protein sequence. Gap of 19 nucleotides when compared to the reference sequence.	info	Alberta Precision Labs (APL)	Alberta Precision Labs (APL)	B.1.1.7	GRY	Surveillance testing	(Spike_H69del,NS8_Q27stop,NSP3_T183I,N_Q181R,Spike_T716I,NSP6_S106del,N_R203K,Spike_A570D,Spike_N501Y,NSP3_I1412T,NS8_R52I,Spike_P681H,Spike_Y144del,NS3_G18V,NSP15_S288F,NSP6_G107del,NSP3_A890D,Spike_D1118H,NSP6_F108del,NS8_Y73C,N_G204R,NSP3_K525T,Spike_V70del,NSP12_P323L,Spike_D614G,N_D3L,Spike_S982A,N_S235F)
hCoV-19CanadaABPHL-129812021	EPI_ISL_2170354	C	2021-04-11	2021-05-19	North America	Canada	Alberta	Human	unknown	unknown	unknown		Nasopharyngeal swab	unknown	Gap of 24 nucleotides when compared to the reference sequence.	info	Alberta Precision Labs (APL)	Alberta Precision Labs (APL)	B.1.91	G	Surveillance testing	(Spike_H69del,NSP8_T187I,Spike_A67V,N_A12G,NSP1_I114T,E_L21F,NSP6_S106del,Spike_E484K,Spike_Q52R,NSP1_S74L,Spike_Y144del,Spike_F888L,Spike_Q677H,NSP12_P323F,M_I82T,NSP3_T1189I,Spike_D839Y,NSP6_G107del,NSP6_F108del,NSP12_L648F,Spike_V70del,Spike_D614G,NSP16_K160R,NSP3_S1455F)
hCoV-19CanadaABPHL-129822021	EPI_ISL_2170355	C	2021-04-11	2021-05-19	North America	Canada	Alberta	Human	unknown	unknown	unknown		Nasopharyngeal swab	unknown	NS7a_Q62stop results in 49.6% truncation of the protein sequence. NS8_Q27stop results in 78.5% truncation of the protein sequence. Gap of 19 nucleotides when compared to the reference sequence.	info	Alberta Precision Labs (APL)	Alberta Precision Labs (APL)	B.1.1.7	GRY	Surveillance testing	(Spike_H69del,NS8_Q27stop,NSP3_T183I,Spike_T716I,NSP6_S106del,N_R203K,Spike_A570D,Spike_L5F,Spike_N501Y,NSP3_I1412T,NS8_R52I,Spike_P681H,Spike_Y144del,NS7a_Q62stop,NSP6_G107del,NSP3_A890D,Spike_D1118H,NSP6_F108del,NS8_Y73C,NS8_S67F,N_G204R,NSP16_P215L,Spike_V70del,NS3_T151I,Spike_A1222T,NSP12_P323L,NSP16_R216N,Spike_D614G,N_D3L,Spike_S982A,N_S235F)
hCoV-19CanadaABPHL-129882021	EPI_ISL_2170361	C	2021-04-11	2021-05-19	North America	Canada	Alberta	Human	unknown	unknown	unknown		Nasopharyngeal swab	unknown			Alberta Precision Labs (APL)	Alberta Precision Labs (APL)	B.1.438.1	GH	Surveillance testing	(NSP2_M117V,N_R203S,N_M234I,NSP3_T1677I,NSP14_S218A,NS3_L95F,NS3_Q57H,N_D401Y,Spike_A623S,NSP12_P323L,Spike_D614G,NSP6_L37F,Spike_Q675H,NSP2_M135I)
hCoV-19CanadaABPHL-129902021	EPI_ISL_2170363	C	2021-04-11	2021-05-19	North America	Canada	Alberta	Human	unknown	unknown	unknown		Nasopharyngeal swab	unknown	Insertion of 4 nucleotides when compared to the reference sequence. Gap of 9 nucleotides when compared to the reference sequence.	info	Alberta Precision Labs (APL)	Alberta Precision Labs (APL)	P.1	GR	Surveillance testing	(Spike_R190S,NSP4_S184N,NSP6_S106del,Spike_H655Y,Spike_E484K,N_R203K,Spike_K417T,Spike_T1027I,Spike_D138Y,Spike_N501Y,NS3_S253P,Spike_S1252F,Spike_L18F,N_P80R,Spike_T20N,NSP3_K977Q,NSP6_G107del,NSP6_F108del,NSP3_S370L,N_G204R,NS8_E92K,Spike_P26S,NSP12_P323L,Spike_D614G,Spike_V1176F,NSP13_E341D)
hCoV-19CanadaABPHL-129912021	EPI_ISL_2170364	C	2021-04-11	2021-05-19	North America	Canada	Alberta	Human	unknown	unknown	unknown		Nasopharyngeal swab	unknown			Alberta Precision Labs (APL)	Alberta Precision Labs (APL)	B.1.438.1	GH	Surveillance testing	(NSP2_M117V,N_P6L,N_M234I,NS3_L95F,NS3_Q57H,N_D401Y,NSP2_Y316F,NSP6_Y80C,NS7a_L17F,NSP2_I387M,NSP12_P323L,Spike_D614G,N_A211V,Spike_Q675H,Spike_A653V)
hCoV-19CanadaABPHL-129922021	EPI_ISL_2170365	C	2021-04-11	2021-05-19	North America	Canada	Alberta	Human	unknown	unknown	unknown		Nasopharyngeal swab	unknown			Alberta Precision Labs (APL)	Alberta Precision Labs (APL)	B.1.438.1	GH	Surveillance testing	(NSP2_M117V,N_P6L,N_M234I,NSP8_T123I,NS3_L95F,NS3_Q57H,N_D401Y,NSP6_Y80C,NS7a_L17F,NSP12_T246I,NSP2_I387M,NS7a_G38A,NSP12_P323L,Spike_D614G,Spike_Q675H,Spike_A653V)
hCoV-19CanadaABPHL-129932021	EPI_ISL_2170366	C	2021-04-11	2021-05-19	North America	Canada	Alberta	Human	unknown	unknown	unknown		Nasopharyngeal swab	unknown	Gap of 24 nucleotides when compared to the reference sequence.	info	Alberta Precision Labs (APL)	Alberta Precision Labs (APL)	B.1.91	G	Surveillance testing	(Spike_H69del,NSP8_T187I,Spike_A67V,N_A12G,NSP1_I114T,E_L21F,NSP6_S106del,Spike_E484K,Spike_Q52R,Spike_Y144del,Spike_F888L,Spike_Q677H,NSP12_P323F,M_I82T,NSP3_T1189I,Spike_D839Y,NSP6_G107del,NSP6_F108del,NSP12_L648F,Spike_V70del,Spike_D614G,NSP16_K160R,NSP3_S1455F)
hCoV-19CanadaABPHL-129942021	EPI_ISL_2170367	C	2021-04-11	2021-05-19	North America	Canada	Alberta	Human	unknown	unknown	unknown		Nasopharyngeal swab	unknown	Gap of 24 nucleotides when compared to the reference sequence. N without BLAST coverage.	warn	Alberta Precision Labs (APL)	Alberta Precision Labs (APL)	B.1.91	G	Surveillance testing	(Spike_H69del,NSP12_P323F,M_I82T,Spike_A67V,NSP3_T1189I,Spike_D839Y,NSP6_G107del,E_L21F,NSP6_S106del,Spike_E484K,NSP6_F108del,Spike_Q52R,Spike_V70del,Spike_D614G,Spike_Y144del,NSP16_K160R,Spike_F888L,Spike_Q677H)
hCoV-19CanadaABPHL-129952021	EPI_ISL_2170368	C	2021-04-11	2021-05-19	North America	Canada	Alberta	Human	unknown	unknown	unknown		Nasopharyngeal swab	unknown	Insertion of 4 nucleotides when compared to the reference sequence. Gap of 9 nucleotides when compared to the reference sequence.	info	Alberta Precision Labs (APL)	Alberta Precision Labs (APL)	P.1	GR	Surveillance testing	(Spike_R190S,NSP4_S184N,NSP6_S106del,Spike_H655Y,Spike_E484K,N_R203K,Spike_K417T,Spike_T1027I,Spike_D138Y,Spike_N501Y,NS3_S253P,Spike_L18F,N_P80R,Spike_T20N,NSP3_K977Q,NSP6_G107del,NSP14_T250I,NSP6_F108del,NSP3_S370L,N_G204R,NS8_E92K,NS3_W149R,Spike_P26S,NSP12_P323L,Spike_D614G,Spike_V1176F,NSP13_E341D)
hCoV-19CanadaABPHL-129962021	EPI_ISL_2170369	C	2021-04-11	2021-05-19	North America	Canada	Alberta	Human	unknown	unknown	unknown		Nasopharyngeal swab	unknown			Alberta Precision Labs (APL)	Alberta Precision Labs (APL)	B.1.438.1	GH	Surveillance testing	(NSP2_M117V,NSP13_H290Y,NSP3_K235E,NS3_A54S,N_M234I,NS3_S40L,NS3_L95F,NS3_Q57H,N_D401Y,NSP12_P112S,NSP14_S137I,NSP12_P323L,N_A152S,Spike_D614G,NSP6_L37F,Spike_Q675H)
hCoV-19CanadaABPHL-130032021	EPI_ISL_2170376	C	2021-04-11	2021-05-19	North America	Canada	Alberta	Human	unknown	unknown	unknown		Nasopharyngeal swab	unknown	Insertion of 4 nucleotides when compared to the reference sequence. Gap of 9 nucleotides when compared to the reference sequence.	info	Alberta Precision Labs (APL)	Alberta Precision Labs (APL)	P.1	GR	Surveillance testing	(Spike_R190S,NSP4_S184N,NSP6_S106del,Spike_H655Y,Spike_E484K,N_R203K,Spike_K417T,Spike_T1027I,Spike_D138Y,Spike_N501Y,NSP3_K945E,NS3_S253P,Spike_L18F,N_P80R,Spike_T20N,NSP3_K977Q,NSP6_G107del,NSP6_F108del,NSP3_S370L,N_G204R,NS8_E92K,Spike_A942S,Spike_P26S,NSP12_P323L,Spike_D614G,Spike_V1176F,NS8_H17Y,NS7a_V93F,NSP13_E341D)
hCoV-19CanadaABPHL-130072021	EPI_ISL_2170380	C	2021-04-11	2021-05-19	North America	Canada	Alberta	Human	unknown	unknown	unknown		Nasopharyngeal swab	unknown	Insertion of 4 nucleotides when compared to the reference sequence. Gap of 9 nucleotides when compared to the reference sequence.	info	Alberta Precision Labs (APL)	Alberta Precision Labs (APL)	P.1	GR	Surveillance testing	(Spike_R190S,NSP4_S184N,NSP6_S106del,Spike_H655Y,Spike_E484K,N_R203K,Spike_K417T,Spike_T1027I,Spike_D138Y,Spike_N501Y,NS3_S253P,Spike_S1252F,Spike_L18F,N_P80R,Spike_T20N,NSP3_K977Q,NSP6_G107del,NSP6_F108del,NSP3_S370L,N_G204R,NS8_E92K,Spike_P26S,NSP12_P323L,Spike_D614G,Spike_V1176F,NSP13_E341D)
hCoV-19CanadaABPHL-130082021	EPI_ISL_2170381	C	2021-04-11	2021-05-19	North America	Canada	Alberta	Human	unknown	unknown	unknown		Nasopharyngeal swab	unknown			Alberta Precision Labs (APL)	Alberta Precision Labs (APL)	B.1.438.1	GH	Surveillance testing	(NSP2_M117V,N_M234I,NS3_L95F,NSP13_R595K,NS3_Q57H,N_D401Y,NSP12_P112S,NSP14_S137I,NSP12_P323L,Spike_D614G,Spike_Q675H,NSP3_E419D)
hCoV-19CanadaABPHL-130162021	EPI_ISL_2170389	C	2021-04-11	2021-05-19	North America	Canada	Alberta	Human	unknown	unknown	unknown		Nasopharyngeal swab	unknown	Insertion of 4 nucleotides when compared to the reference sequence. Gap of 9 nucleotides when compared to the reference sequence.	info	Alberta Precision Labs (APL)	Alberta Precision Labs (APL)	P.1	GR	Surveillance testing	(Spike_R190S,NSP4_S184N,NSP6_S106del,Spike_H655Y,Spike_E484K,N_R203K,Spike_K417T,Spike_T1027I,Spike_D138Y,Spike_N501Y,NS3_S253P,Spike_L18F,N_P80R,Spike_T20N,NSP3_K977Q,NSP6_G107del,NSP6_F108del,NSP3_S370L,N_G204R,NS8_E92K,Spike_P26S,NSP12_P323L,Spike_D614G,Spike_V1176F,NSP13_E341D)
hCoV-19CanadaABPHL-130172021	EPI_ISL_2170390	C	2021-04-11	2021-05-19	North America	Canada	Alberta	Human	unknown	unknown	unknown		Nasopharyngeal swab	unknown			Alberta Precision Labs (APL)	Alberta Precision Labs (APL)	B.1.438.1	GH	Surveillance testing	(NSP9_P71L,N_P199S,NSP2_M117V,NS3_I62T,N_M234I,Spike_S477N,NS3_L95F,NSP3_P1132L,NS3_Q57H,N_D401Y,NSP12_P323L,Spike_D614G,Spike_Q675H,NSP12_R173C)
hCoV-19CanadaABPHL-130252021	EPI_ISL_2170395	C	2021-04-11	2021-05-19	North America	Canada	Alberta	Human	unknown	unknown	unknown		Nasopharyngeal swab	unknown	Long stretches of NNNs (8.87% of overall sequence). Insertion of 4 nucleotides when compared to the reference sequence. Gap of 9 nucleotides when compared to the reference sequence.	alert	Alberta Precision Labs (APL)	Alberta Precision Labs (APL)	P.1	GR	Surveillance testing	(Spike_L18F,N_P80R,Spike_T20N,Spike_R190S,NSP3_K977Q,NSP6_G107del,NSP6_S106del,N_R203K,NSP6_F108del,Spike_K417T,NSP3_S370L,N_G204R,NS8_E92K,Spike_D138Y,Spike_P26S,NSP12_P323L,NS3_S253P,NS7a_V93F,NSP13_E341D)
hCoV-19CanadaABPHL-130652021	EPI_ISL_2170409	C	2021-04-11	2021-05-19	North America	Canada	Alberta	Human	unknown	unknown	unknown		Nasopharyngeal swab	unknown	Insertion of 4 nucleotides when compared to the reference sequence. Gap of 9 nucleotides when compared to the reference sequence.	info	Alberta Precision Labs (APL)	Alberta Precision Labs (APL)	P.1	GR	Surveillance testing	(Spike_R190S,NSP4_S184N,Spike_I844V,NSP6_S106del,Spike_H655Y,Spike_E484K,N_R203K,Spike_K417T,Spike_T1027I,Spike_D138Y,Spike_N501Y,NS3_S253P,Spike_L18F,N_P80R,Spike_T20N,NSP3_K977Q,NSP6_G107del,NSP6_F108del,NSP3_S370L,N_G204R,NS8_E92K,Spike_P26S,NSP12_P323L,Spike_D614G,NSP14_P142S,Spike_V1176F,NS7a_V93F,NSP13_E341D)
hCoV-19CanadaABPHL-130732021	EPI_ISL_2170415	C	2021-04-11	2021-05-19	North America	Canada	Alberta	Human	unknown	unknown	unknown		Nasopharyngeal swab	unknown	Long stretches of NNNs (5.36% of overall sequence).	alert	Alberta Precision Labs (APL)	Alberta Precision Labs (APL)	B.1.438.1	GH	Surveillance testing	(NSP9_P71L,N_P199S,NSP2_M117V,NS3_I62T,N_M234I,Spike_S477N,NS3_L95F,NS3_Q57H,N_D401Y,NSP12_P323L,Spike_D614G,Spike_Q675H,NSP12_R173C)
hCoV-19CanadaABPHL-130782021	EPI_ISL_2170420	C	2021-04-11	2021-05-19	North America	Canada	Alberta	Human	unknown	unknown	unknown		Nasopharyngeal swab	unknown	Insertion of 4 nucleotides when compared to the reference sequence. Gap of 9 nucleotides when compared to the reference sequence.	info	Alberta Precision Labs (APL)	Alberta Precision Labs (APL)	P.1	GR	Surveillance testing	(Spike_R190S,NSP4_S184N,NSP6_S106del,Spike_H655Y,Spike_E484K,N_R203K,Spike_K417T,Spike_T1027I,Spike_D138Y,Spike_N501Y,NSP3_K945E,NS3_S253P,Spike_L18F,N_P80R,Spike_T20N,NSP3_K977Q,NSP6_G107del,NSP6_F108del,NSP3_S370L,N_G204R,NS8_E92K,Spike_A942S,Spike_P26S,NSP12_P323L,Spike_D614G,Spike_V1176F,NS7a_V93F,NSP13_E341D)
hCoV-19CanadaABPHL-130972021	EPI_ISL_2170431	C	2021-04-11	2021-05-19	North America	Canada	Alberta	Human	unknown	unknown	unknown		Nasopharyngeal swab	unknown	Long stretches of NNNs (5.36% of overall sequence).	alert	Alberta Precision Labs (APL)	Alberta Precision Labs (APL)	B.1.438.1	GH	Surveillance testing	(NSP2_M117V,N_P6L,N_M234I,NSP8_T123I,NS3_L95F,NS3_Q57H,N_D401Y,NSP6_Y80C,NS7a_L17F,NSP12_T246I,NSP2_I387M,NS7a_G38A,NSP12_P323L,Spike_D614G,Spike_Q675H,Spike_A653V)
hCoV-19CanadaABPHL-131192021	EPI_ISL_2170450	C	2021-04-11	2021-05-19	North America	Canada	Alberta	Human	unknown	unknown	unknown		Nasopharyngeal swab	unknown	Insertion of 4 nucleotides when compared to the reference sequence. Gap of 9 nucleotides when compared to the reference sequence.	info	Alberta Precision Labs (APL)	Alberta Precision Labs (APL)	P.1	GR	Surveillance testing	(Spike_R190S,NSP4_S184N,Spike_I844V,NSP6_S106del,Spike_H655Y,Spike_E484K,N_R203K,Spike_K417T,Spike_T1027I,NSP13_A296S,Spike_D138Y,Spike_N501Y,NS3_S253P,Spike_L18F,N_P80R,Spike_T20N,NSP3_K977Q,NSP6_G107del,NSP6_F108del,NSP3_S370L,N_G204R,NS8_E92K,Spike_P26S,NSP12_P323L,Spike_D614G,NSP14_P142S,Spike_V1176F,NS7a_V93F,NSP13_E341D)
hCoV-19CanadaABPHL-131482021	EPI_ISL_2170468	C	2021-04-11	2021-05-19	North America	Canada	Alberta	Human	unknown	unknown	unknown		Nasopharyngeal swab	unknown			Alberta Precision Labs (APL)	Alberta Precision Labs (APL)	B.1.438.1	GH	Surveillance testing	(NSP2_M117V,NSP3_T181I,N_M234I,NS3_L95F,NSP6_I49V,NS3_T32I,NS3_Q57H,N_D401Y,NSP12_P323L,Spike_D614G,Spike_Q675H)
hCoV-19CanadaABPHL-131542021	EPI_ISL_2170471	C	2021-04-11	2021-05-19	North America	Canada	Alberta	Human	unknown	unknown	unknown		Nasopharyngeal swab	unknown	NS3_G254stop results in 8.0% truncation of the protein sequence. Gap of 18 nucleotides when compared to the reference sequence.	info	Alberta Precision Labs (APL)	Alberta Precision Labs (APL)	B.1.351	GH	Surveillance testing	(E_P71L,NSP3_K837N,NS3_G254stop,Spike_K417N,NSP6_S106del,Spike_E484K,Spike_A701V,Spike_N501Y,Spike_A243del,Spike_L18F,Spike_D215G,Spike_L244del,NSP6_G107del,N_T205I,NSP6_F108del,Spike_L242del,NS3_Q57H,NSP2_T85I,Spike_D80A,NS3_W131L,NSP5_K90R,Spike_D614G,NSP12_P323H,NS3_S171L)
hCoV-19CanadaABPHL-131562021	EPI_ISL_2170472	C	2021-04-11	2021-05-19	North America	Canada	Alberta	Human	unknown	unknown	unknown		Nasopharyngeal swab	unknown	Stretches of NNNs (2.99% of overall sequence). Insertion of 4 nucleotides when compared to the reference sequence. Gap of 9 nucleotides when compared to the reference sequence. NSP16 without BLAST coverage.	warn	Alberta Precision Labs (APL)	Alberta Precision Labs (APL)	P.1	GR	Surveillance testing	(Spike_R190S,NSP4_S184N,NSP6_S106del,Spike_H655Y,Spike_E484K,N_R203K,Spike_K417T,Spike_T1027I,Spike_D138Y,Spike_N501Y,NSP3_K945E,NS3_S253P,Spike_L18F,N_P80R,Spike_T20N,NSP3_K977Q,NSP6_G107del,NSP6_F108del,NSP3_S370L,N_G204R,NS8_E92K,Spike_A942S,Spike_P26S,NSP12_P323L,Spike_D614G,Spike_V1176F,NS7a_V93F,NSP13_E341D)
hCoV-19CanadaABPHL-131612021	EPI_ISL_2170475	C	2021-04-11	2021-05-19	North America	Canada	Alberta	Human	unknown	unknown	unknown		Nasopharyngeal swab	unknown	Stretches of NNNs (3.00% of overall sequence). Insertion of 4 nucleotides when compared to the reference sequence. Gap of 9 nucleotides when compared to the reference sequence. NSP16 without BLAST coverage.	warn	Alberta Precision Labs (APL)	Alberta Precision Labs (APL)	P.1	GR	Surveillance testing	(Spike_R190S,NSP4_S184N,NSP6_S106del,Spike_H655Y,Spike_E484K,N_R203K,Spike_K417T,Spike_T1027I,NSP13_K460R,Spike_D138Y,Spike_N501Y,NSP5_T198A,NS3_S253P,Spike_L18F,N_P80R,Spike_T20N,NSP3_K977Q,NSP6_G107del,NSP10_T102I,NSP6_F108del,NSP3_S370L,N_G204R,NS8_E92K,NS3_W149R,Spike_P26S,NSP12_P323L,Spike_D614G,Spike_V1176F,NSP13_E341D)
hCoV-19CanadaABPHL-131622021	EPI_ISL_2170476	C	2021-04-11	2021-05-19	North America	Canada	Alberta	Human	unknown	unknown	unknown		Nasopharyngeal swab	unknown	Stretches of NNNs (3.00% of overall sequence). Insertion of 4 nucleotides when compared to the reference sequence. Gap of 9 nucleotides when compared to the reference sequence. NSP16 without BLAST coverage.	warn	Alberta Precision Labs (APL)	Alberta Precision Labs (APL)	P.1	GR	Surveillance testing	(Spike_R190S,NSP4_S184N,NSP6_S106del,Spike_H655Y,Spike_E484K,N_R203K,Spike_K417T,Spike_T1027I,Spike_D138Y,Spike_N501Y,Spike_V1133F,NS3_S253P,Spike_L18F,N_P80R,Spike_T20N,NSP3_K977Q,NSP6_G107del,NSP6_F108del,NSP3_S370L,N_G204R,NS8_E92K,Spike_P26S,NSP12_P323L,Spike_D614G,Spike_V1176F,NSP13_E341D)
hCoV-19CanadaABPHL-131632021	EPI_ISL_2170477	C	2021-04-11	2021-05-19	North America	Canada	Alberta	Human	unknown	unknown	unknown		Nasopharyngeal swab	unknown	Long stretches of NNNs (6.52% of overall sequence). Insertion of 4 nucleotides when compared to the reference sequence. Gap of 9 nucleotides when compared to the reference sequence. NSP16 without BLAST coverage.	alert	Alberta Precision Labs (APL)	Alberta Precision Labs (APL)	P.1	GR	Surveillance testing	(NSP14_D30G,Spike_R190S,NSP4_S184N,NSP6_S106del,Spike_H655Y,Spike_E484K,N_R203K,Spike_K417T,Spike_D138Y,Spike_N501Y,NSP3_K945E,NS3_S253P,Spike_L18F,N_P80R,Spike_T20N,NSP3_K977Q,NSP6_G107del,NS8_A65V,NSP6_F108del,NSP3_S370L,N_G204R,NS8_E92K,Spike_P26S,NSP12_P323L,Spike_D614G,Spike_G75C,NS7a_V93F,NSP13_E341D)
hCoV-19CanadaABPHL-131642021	EPI_ISL_2170478	C	2021-04-11	2021-05-19	North America	Canada	Alberta	Human	unknown	unknown	unknown		Nasopharyngeal swab	unknown	Long stretches of NNNs (6.52% of overall sequence). Insertion of 4 nucleotides when compared to the reference sequence. Gap of 9 nucleotides when compared to the reference sequence. NSP16 without BLAST coverage.	alert	Alberta Precision Labs (APL)	Alberta Precision Labs (APL)	P.1	GR	Surveillance testing	(Spike_R190S,NSP4_S184N,NSP6_S106del,Spike_H655Y,Spike_E484K,N_R203K,Spike_K417T,NSP3_D136Y,Spike_D138Y,Spike_N501Y,NS3_S253P,Spike_L18F,N_P80R,Spike_T20N,NSP3_K977Q,NSP6_G107del,NSP6_F108del,NSP3_S370L,N_G204R,NS8_E92K,Spike_P26S,NSP12_P323L,Spike_D614G,NSP13_E341D)
hCoV-19CanadaABPHL-131652021	EPI_ISL_2170479	C	2021-04-11	2021-05-19	North America	Canada	Alberta	Human	unknown	unknown	unknown		Nasopharyngeal swab	unknown	Insertion of 4 nucleotides when compared to the reference sequence. Gap of 9 nucleotides when compared to the reference sequence.	info	Alberta Precision Labs (APL)	Alberta Precision Labs (APL)	P.1	GR	Surveillance testing	(Spike_R190S,NSP4_S184N,NSP6_S106del,Spike_H655Y,Spike_E484K,N_R203K,Spike_K417T,Spike_T1027I,NSP3_D136Y,Spike_D138Y,Spike_N501Y,NS3_S253P,Spike_S1252F,Spike_L18F,N_P80R,Spike_T20N,NSP3_K977Q,NSP6_G107del,NSP6_F108del,NSP3_S370L,N_G204R,NS8_E92K,Spike_P26S,NSP12_P323L,Spike_D614G,Spike_V1176F,NSP13_E341D)
hCoV-19CanadaABPHL-131662021	EPI_ISL_2170480	C	2021-04-11	2021-05-19	North America	Canada	Alberta	Human	unknown	unknown	unknown		Nasopharyngeal swab	unknown	Stretches of NNNs (3.00% of overall sequence). Insertion of 4 nucleotides when compared to the reference sequence. Gap of 9 nucleotides when compared to the reference sequence. NSP16 without BLAST coverage.	warn	Alberta Precision Labs (APL)	Alberta Precision Labs (APL)	P.1	GR	Surveillance testing	(Spike_R190S,NSP4_S184N,NSP6_S106del,Spike_H655Y,Spike_E484K,NS3_K16N,N_R203K,Spike_K417T,Spike_T1027I,NSP3_D136Y,Spike_D138Y,Spike_N501Y,NS3_S253P,Spike_S1252F,Spike_L18F,N_P80R,Spike_T20N,NSP3_K977Q,NSP6_G107del,NSP6_F108del,NSP3_S370L,N_G204R,NS8_E92K,Spike_P26S,NSP12_P323L,Spike_D614G,Spike_V1176F,NSP13_E341D)
hCoV-19CanadaABPHL-131692021	EPI_ISL_2170483	C	2021-04-11	2021-05-19	North America	Canada	Alberta	Human	unknown	unknown	unknown		Nasopharyngeal swab	unknown	Stretches of NNNs (3.00% of overall sequence). Insertion of 4 nucleotides when compared to the reference sequence. Gap of 9 nucleotides when compared to the reference sequence. NSP16 without BLAST coverage.	warn	Alberta Precision Labs (APL)	Alberta Precision Labs (APL)	P.1	GR	Surveillance testing	(Spike_R190S,NSP4_S184N,Spike_I844V,NSP6_S106del,Spike_H655Y,Spike_E484K,N_R203K,Spike_K417T,Spike_T1027I,Spike_D138Y,Spike_N501Y,NS3_S253P,Spike_L18F,N_P80R,Spike_T20N,NSP3_K977Q,NSP6_G107del,NSP6_F108del,NSP3_S370L,N_G204R,NS8_E92K,Spike_P26S,NSP12_P323L,Spike_D614G,Spike_V1176F,NS7a_V93F,NSP13_E341D)
hCoV-19CanadaABPHL-132372021	EPI_ISL_2170542	C	2021-04-11	2021-05-19	North America	Canada	Alberta	Human	unknown	unknown	unknown		Nasopharyngeal swab	unknown	NS8_K68stop results in 44.6% truncation of the protein sequence. NS8_Q27stop results in 78.5% truncation of the protein sequence. Gap of 19 nucleotides when compared to the reference sequence.	info	Alberta Precision Labs (APL)	Alberta Precision Labs (APL)	B.1.1.7	GRY	Surveillance testing	(Spike_H69del,NS8_Q27stop,NSP3_T183I,NSP3_K837N,Spike_L176F,Spike_T716I,NS8_K68stop,NSP6_S106del,N_R203K,Spike_A570D,Spike_N501Y,NSP3_I1412T,NS8_R52I,Spike_P681H,Spike_Y144del,NSP12_P227L,NSP6_G107del,NSP3_A890D,Spike_D1118H,NSP6_F108del,NS8_Y73C,N_G204R,NSP6_L260F,Spike_V70del,NSP12_P323L,NSP14_P451S,Spike_D614G,N_D3L,Spike_S982A,N_S235F)
hCoV-19CanadaABPHL-132382021	EPI_ISL_2170543	C	2021-04-11	2021-05-19	North America	Canada	Alberta	Human	unknown	unknown	unknown		Nasopharyngeal swab	unknown	NS8_K68stop results in 44.6% truncation of the protein sequence. NS8_Q27stop results in 78.5% truncation of the protein sequence. Gap of 19 nucleotides when compared to the reference sequence.	info	Alberta Precision Labs (APL)	Alberta Precision Labs (APL)	B.1.1.7	GRY	Surveillance testing	(Spike_H69del,NS8_Q27stop,NSP3_T183I,NSP3_K837N,Spike_L176F,Spike_T716I,NS8_K68stop,NSP6_S106del,N_R203K,Spike_A570D,Spike_N501Y,NSP3_I1412T,NS8_R52I,Spike_P681H,Spike_Y144del,NSP12_P227L,NSP6_G107del,NSP3_A890D,Spike_D1118H,NSP6_F108del,NS8_Y73C,N_G204R,NSP6_L260F,Spike_V70del,NSP12_P323L,NSP14_P451S,Spike_D614G,N_D3L,Spike_S982A,N_S235F)
hCoV-19CanadaABPHL-132432021	EPI_ISL_2170547	C	2021-04-11	2021-05-19	North America	Canada	Alberta	Human	unknown	unknown	unknown		Nasopharyngeal swab	unknown	NS3_G254stop results in 8.0% truncation of the protein sequence. Gap of 18 nucleotides when compared to the reference sequence.	info	Alberta Precision Labs (APL)	Alberta Precision Labs (APL)	B.1.351	GH	Surveillance testing	(E_P71L,NSP3_K837N,NS3_G254stop,Spike_K417N,NSP6_S106del,Spike_E484K,Spike_A701V,Spike_N501Y,Spike_A243del,Spike_L18F,Spike_D215G,Spike_L244del,NSP6_G107del,N_T205I,NSP6_F108del,Spike_L242del,NS3_Q57H,NSP2_T85I,Spike_D80A,NS3_W131L,NSP5_K90R,Spike_D614G,NSP12_P323H,NS3_S171L)
hCoV-19CanadaABPHL-132442021	EPI_ISL_2170548	C	2021-04-11	2021-05-19	North America	Canada	Alberta	Human	unknown	unknown	unknown		Nasopharyngeal swab	unknown	Stretches of NNNs (2.99% of overall sequence). Insertion of 4 nucleotides when compared to the reference sequence. Gap of 9 nucleotides when compared to the reference sequence. NSP16 without BLAST coverage.	warn	Alberta Precision Labs (APL)	Alberta Precision Labs (APL)	P.1	GR	Surveillance testing	(Spike_R190S,NSP4_S184N,NSP6_S106del,Spike_H655Y,Spike_E484K,N_R203K,Spike_K417T,Spike_T1027I,Spike_D138Y,Spike_N501Y,NSP8_I107V,NS3_S253P,Spike_L18F,N_P80R,NSP1_R24C,Spike_T20N,NSP3_K977Q,NSP6_G107del,NSP6_F108del,NSP3_S370L,N_G204R,NS8_E92K,Spike_P26S,NSP12_P323L,Spike_D614G,Spike_V1176F,NSP13_E341D)
hCoV-19CanadaABPHL-132462021	EPI_ISL_2170549	C	2021-04-11	2021-05-19	North America	Canada	Alberta	Human	unknown	unknown	unknown		Nasopharyngeal swab	unknown	Stretches of NNNs (2.99% of overall sequence). Insertion of 4 nucleotides when compared to the reference sequence. Gap of 9 nucleotides when compared to the reference sequence. NSP16 without BLAST coverage.	warn	Alberta Precision Labs (APL)	Alberta Precision Labs (APL)	P.1	GR	Surveillance testing	(Spike_R190S,NSP4_S184N,NSP6_S106del,Spike_H655Y,Spike_E484K,N_R203K,Spike_K417T,Spike_T1027I,NSP13_K460R,Spike_D138Y,Spike_N501Y,NSP5_T198A,NS3_S253P,Spike_L18F,N_P80R,Spike_T20N,NSP3_K977Q,NSP6_G107del,NSP6_F108del,NSP3_S370L,N_G204R,NS8_E92K,NS3_W149R,Spike_P26S,NSP12_P323L,Spike_D614G,Spike_V1176F,NSP13_E341D)
hCoV-19CanadaABPHL-133332021	EPI_ISL_2170603	C	2021-04-11	2021-05-19	North America	Canada	Alberta	Human	unknown	unknown	unknown		Nasopharyngeal swab	unknown	Stretches of NNNs (2.53% of overall sequence). NS3_E266stop results in 3.6% truncation of the protein sequence. NS8_Q27stop results in 78.5% truncation of the protein sequence. Gap of 19 nucleotides when compared to the reference sequence.	warn	Alberta Precision Labs (APL)	Alberta Precision Labs (APL)	B.1.1.7	GRY	Surveillance testing	(Spike_H69del,NS8_Q27stop,NSP3_T183I,Spike_T716I,NSP6_S106del,N_R203K,Spike_A570D,NSP3_T3I,Spike_N501Y,NSP3_I1412T,NS8_R52I,Spike_P681H,Spike_Y144del,NSP3_R1518K,NSP9_P83L,NSP6_G107del,NSP3_A890D,NS3_E266stop,Spike_D1118H,NSP6_F108del,NS8_Y73C,N_G204R,Spike_V70del,NSP12_P323L,Spike_D614G,N_D3L,Spike_S982A,N_S235F)
hCoV-19CanadaABPHL-133352021	EPI_ISL_2170604	C	2021-04-11	2021-05-19	North America	Canada	Alberta	Human	unknown	unknown	unknown		Nasopharyngeal swab	unknown	Stretches of NNNs (3.42% of overall sequence). NS8_Q27stop results in 78.5% truncation of the protein sequence. Gap of 19 nucleotides when compared to the reference sequence.	warn	Alberta Precision Labs (APL)	Alberta Precision Labs (APL)	B.1.1.7	GR	Surveillance testing	(Spike_H69del,NS8_Q27stop,NSP3_T183I,Spike_T716I,NSP6_S106del,N_R203K,Spike_A570D,Spike_L5F,NSP3_I1412T,NS8_R52I,Spike_P681H,Spike_Y144del,Spike_P621S,NSP6_G107del,NSP3_A890D,Spike_D1118H,NSP6_F108del,NS8_Y73C,N_G204R,Spike_V70del,NS3_T151I,NSP12_P323L,Spike_D614G,N_D3L,Spike_S982A,N_S235F)
hCoV-19CanadaABPHL-133362021	EPI_ISL_2170605	C	2021-04-11	2021-05-19	North America	Canada	Alberta	Human	unknown	unknown	unknown		Nasopharyngeal swab	unknown	Stretches of NNNs (1.54% of overall sequence).	warn	Alberta Precision Labs (APL)	Alberta Precision Labs (APL)	B.1.438.1	GH	Surveillance testing	(NSP2_M117V,N_M234I,NS3_L95F,NS3_Q57H,N_D401Y,NSP12_M196I,NSP12_P323L,Spike_D614G,Spike_Q675H)
hCoV-19CanadaABPHL-133382021	EPI_ISL_2170606	C	2021-04-11	2021-05-19	North America	Canada	Alberta	Human	unknown	unknown	unknown		Nasopharyngeal swab	unknown	Long stretches of NNNs (5.46% of overall sequence).	alert	Alberta Precision Labs (APL)	Alberta Precision Labs (APL)	B.1.438.1	GH	Surveillance testing	(NSP2_M117V,N_M234I,NS3_L95F,NS3_Q57H,NSP12_P323L,Spike_D614G,Spike_Q675H)
hCoV-19CanadaABPHL-133392021	EPI_ISL_2170607	C	2021-04-11	2021-05-19	North America	Canada	Alberta	Human	unknown	unknown	unknown		Nasopharyngeal swab	unknown	Long stretches of NNNs (5.93% of overall sequence).	alert	Alberta Precision Labs (APL)	Alberta Precision Labs (APL)	B.1.438.1	GH	Surveillance testing	(NSP2_M117V,Spike_S1242I,NSP3_S166I,N_M234I,NS3_L95F,NS3_Q57H,NSP12_P112S,NSP14_S137I,NSP12_P323L,Spike_D614G,Spike_Q675H,NSP12_R173C)
hCoV-19CanadaABPHL-133402021	EPI_ISL_2170608	C	2021-04-11	2021-05-19	North America	Canada	Alberta	Human	unknown	unknown	unknown		Nasopharyngeal swab	unknown	Stretches of NNNs (2.34% of overall sequence). NS8_Q27stop results in 78.5% truncation of the protein sequence. Gap of 19 nucleotides when compared to the reference sequence.	warn	Alberta Precision Labs (APL)	Alberta Precision Labs (APL)	B.1.1.7	GRY	Surveillance testing	(Spike_H69del,NS8_Q27stop,NSP3_T183I,Spike_T716I,NSP6_S106del,N_R203K,Spike_A570D,Spike_L5F,Spike_N501Y,NSP3_I1412T,NS8_R52I,Spike_P681H,Spike_Y144del,NSP6_G107del,NSP3_A890D,Spike_D1118H,NSP6_F108del,NS8_Y73C,N_G204R,Spike_V70del,NS3_T151I,NSP12_P323L,Spike_D614G,N_D3L,Spike_S982A,N_S235F)
hCoV-19CanadaABPHL-133412021	EPI_ISL_2170609	C	2021-04-11	2021-05-19	North America	Canada	Alberta	Human	unknown	unknown	unknown		Nasopharyngeal swab	unknown	Long stretches of NNNs (9.09% of overall sequence). NS8_Q27stop results in 78.5% truncation of the protein sequence. Gap of 19 nucleotides when compared to the reference sequence. NS7b without BLAST coverage.	alert	Alberta Precision Labs (APL)	Alberta Precision Labs (APL)	B.1.1.7	GRY	Surveillance testing	(Spike_H69del,NS8_Q27stop,NSP3_T183I,Spike_T716I,NSP6_S106del,N_R203K,Spike_A570D,Spike_N501Y,NS8_R52I,Spike_P681H,Spike_Y144del,NSP12_P227L,NSP6_G107del,NSP3_A890D,Spike_D1118H,NSP6_F108del,NS8_Y73C,NSP3_P236S,N_G204R,NSP6_L260F,Spike_V70del,NSP3_L557F,NSP12_P323L,Spike_D614G,N_D3L,Spike_S982A,N_S235F)
hCoV-19CanadaABPHL-133422021	EPI_ISL_2170610	C	2021-04-11	2021-05-19	North America	Canada	Alberta	Human	unknown	unknown	unknown		Nasopharyngeal swab	unknown	Stretches of NNNs (4.00% of overall sequence). NS8_Q27stop results in 78.5% truncation of the protein sequence. Gap of 19 nucleotides when compared to the reference sequence.	warn	Alberta Precision Labs (APL)	Alberta Precision Labs (APL)	B.1.1.7	GRY	Surveillance testing	(Spike_H69del,NS8_Q27stop,NSP3_T183I,NSP3_A1305V,Spike_T716I,NSP6_S106del,N_R203K,Spike_A570D,Spike_L5F,Spike_N501Y,NSP3_I1412T,NS8_R52I,Spike_P681H,Spike_Y144del,NSP6_G107del,NSP3_A890D,Spike_D1118H,NSP6_F108del,NS8_Y73C,N_G204R,Spike_V70del,NS3_T151I,Spike_A1222T,NSP12_P323L,Spike_D614G,N_D3L,Spike_S982A,N_S235F)
hCoV-19CanadaABPHL-135282021	EPI_ISL_2170745	C	2021-04-11	2021-05-19	North America	Canada	Alberta	Human	unknown	unknown	unknown		Nasopharyngeal swab	unknown	Stretches of NNNs (1.23% of overall sequence). NS8_Q27stop results in 78.5% truncation of the protein sequence. Gap of 19 nucleotides when compared to the reference sequence.	warn	Alberta Precision Labs (APL)	Alberta Precision Labs (APL)	B.1.1.7	GRY	Surveillance testing	(Spike_H69del,NS8_Q27stop,NSP3_T183I,Spike_T716I,NSP6_S106del,N_R203K,Spike_A570D,Spike_L5F,Spike_N501Y,NSP3_I1412T,NS8_R52I,Spike_P681H,Spike_Y144del,NSP6_G107del,NSP3_A890D,Spike_D1118H,NSP6_F108del,NS8_Y73C,N_G204R,Spike_V70del,NS3_T151I,NSP12_P323L,Spike_D614G,N_D3L,Spike_S982A,N_S235F)
hCoV-19CanadaABPHL-135292021	EPI_ISL_2170746	C	2021-04-11	2021-05-19	North America	Canada	Alberta	Human	unknown	unknown	unknown		Nasopharyngeal swab	unknown	Long stretches of NNNs (7.70% of overall sequence). NS8_Q27stop results in 78.5% truncation of the protein sequence. Gap of 19 nucleotides when compared to the reference sequence.	alert	Alberta Precision Labs (APL)	Alberta Precision Labs (APL)	B.1.1.7	GR	Surveillance testing	(NSP2_A476V,NS8_Q27stop,NSP3_T183I,NSP3_A890D,NSP6_G107del,Spike_T716I,NSP6_S106del,N_R203K,Spike_A570D,Spike_D1118H,NSP6_F108del,NS8_Y73C,N_G204R,NS3_T151I,NSP3_I1412T,NS8_R52I,NSP12_P323L,Spike_P681H,Spike_D614G,N_D3L,Spike_S982A,N_S235F)
hCoV-19CanadaABPHL-135302021	EPI_ISL_2170747	C	2021-04-11	2021-05-19	North America	Canada	Alberta	Human	unknown	unknown	unknown		Nasopharyngeal swab	unknown	Stretches of NNNs (3.08% of overall sequence).	warn	Alberta Precision Labs (APL)	Alberta Precision Labs (APL)	B.1.438.1	GH	Surveillance testing	(NSP2_M117V,N_M234I,NS3_L95F,NS3_Q57H,NSP5_A260V,NSP12_P323L,Spike_D614G,Spike_Q675H)
hCoV-19CanadaABPHL-135312021	EPI_ISL_2170748	C	2021-04-11	2021-05-19	North America	Canada	Alberta	Human	unknown	unknown	unknown		Nasopharyngeal swab	unknown	Long stretches of NNNs (7.77% of overall sequence). NS8_Q27stop results in 78.5% truncation of the protein sequence. Gap of 19 nucleotides when compared to the reference sequence.	alert	Alberta Precision Labs (APL)	Alberta Precision Labs (APL)	B.1.1.7	GRY	Surveillance testing	(Spike_H69del,NS8_Q27stop,NSP3_T183I,Spike_T716I,NSP6_S106del,N_R203K,Spike_A570D,N_T325I,Spike_N501Y,NS8_R52I,Spike_P681H,Spike_Y144del,NSP2_L550F,Spike_I712V,NSP6_G107del,NSP3_A890D,NSP3_D464Y,Spike_D1118H,NSP6_F108del,NS8_Y73C,N_G204R,Spike_V70del,NSP12_P323L,Spike_D614G,N_D3L,Spike_S982A,N_S235F)
hCoV-19CanadaABPHL-135332021	EPI_ISL_2170749	C	2021-04-11	2021-05-19	North America	Canada	Alberta	Human	unknown	unknown	unknown		Nasopharyngeal swab	unknown	Stretches of NNNs (4.15% of overall sequence).	warn	Alberta Precision Labs (APL)	Alberta Precision Labs (APL)	B.1.438.1	GH	Surveillance testing	(NSP2_M117V,N_P6L,N_M234I,NS3_L95F,NSP12_T739I,NS3_Q57H,NSP6_Y80C,NS7a_L17F,NSP2_I387M,NS6_L35R,NSP12_P323L,Spike_D614G,Spike_Q675H,Spike_A653V)
hCoV-19CanadaABPHL-135342021	EPI_ISL_2170750	C	2021-04-11	2021-05-19	North America	Canada	Alberta	Human	unknown	unknown	unknown		Nasopharyngeal swab	unknown	Long stretches of NNNs (5.64% of overall sequence).	alert	Alberta Precision Labs (APL)	Alberta Precision Labs (APL)	B.1.438.1	GH	Surveillance testing	(NSP2_M117V,NSP3_S454G,NSP3_P1261S,N_M234I,NS3_L95F,NSP13_A403V,NS3_Q57H,NSP12_P323L,Spike_A570S,Spike_D614G,Spike_Q675H)
hCoV-19CanadaABPHL-135352021	EPI_ISL_2170751	C	2021-04-11	2021-05-19	North America	Canada	Alberta	Human	unknown	unknown	unknown		Nasopharyngeal swab	unknown	Long stretches of NNNs (9.52% of overall sequence). NS8_Q27stop results in 78.5% truncation of the protein sequence. Gap of 19 nucleotides when compared to the reference sequence.	alert	Alberta Precision Labs (APL)	Alberta Precision Labs (APL)	B.1.1.7	GR	Surveillance testing	(NS8_Q27stop,NSP3_T183I,NSP3_A890D,NSP6_G107del,Spike_T716I,NSP6_S106del,N_R203K,Spike_A570D,Spike_D1118H,NSP6_F108del,NS8_Y73C,N_G204R,NS3_T151I,NSP3_I1412T,NS8_R52I,NSP12_P323L,Spike_P681H,Spike_D614G,Spike_S982A,N_S235F)
hCoV-19CanadaABPHL-135362021	EPI_ISL_2170752	C	2021-04-11	2021-05-19	North America	Canada	Alberta	Human	unknown	unknown	unknown		Nasopharyngeal swab	unknown	Stretches of NNNs (1.40% of overall sequence). NS8_Q27stop results in 78.5% truncation of the protein sequence. Gap of 19 nucleotides when compared to the reference sequence.	warn	Alberta Precision Labs (APL)	Alberta Precision Labs (APL)	B.1.1.7	GRY	Surveillance testing	(Spike_H69del,NS8_Q27stop,NSP3_T183I,NSP3_A1305V,Spike_T716I,NSP6_S106del,N_R203K,Spike_A570D,Spike_L5F,Spike_N501Y,NSP3_I1412T,NS8_R52I,Spike_P681H,Spike_Y144del,NSP6_G107del,NSP3_A890D,Spike_D1118H,NSP6_F108del,NS8_Y73C,N_G204R,Spike_V70del,NS3_T151I,Spike_A1222T,NSP12_P323L,Spike_D614G,N_D3L,Spike_S982A,N_S235F)
hCoV-19CanadaABPHL-135372021	EPI_ISL_2170753	C	2021-04-11	2021-05-19	North America	Canada	Alberta	Human	unknown	unknown	unknown		Nasopharyngeal swab	unknown	Stretches of NNNs (2.39% of overall sequence). NS8_Q27stop results in 78.5% truncation of the protein sequence. Gap of 19 nucleotides when compared to the reference sequence.	warn	Alberta Precision Labs (APL)	Alberta Precision Labs (APL)	B.1.1.7	GRY	Surveillance testing	(Spike_H69del,NS8_Q27stop,NSP13_M429I,NSP3_T183I,Spike_T716I,NSP6_S106del,N_R203K,Spike_A570D,N_T325I,NSP3_P1103S,Spike_N501Y,NSP3_I1412T,NS8_R52I,Spike_P681H,Spike_Y144del,NSP2_L550F,Spike_I712V,NSP6_G107del,NSP3_A890D,NSP3_D464Y,Spike_D1118H,NSP6_F108del,NS8_Y73C,N_G204R,Spike_V70del,NSP12_P323L,Spike_D614G,N_D3L,Spike_S982A,N_S235F)
hCoV-19CanadaABPHL-135382021	EPI_ISL_2170754	C	2021-04-11	2021-05-19	North America	Canada	Alberta	Human	unknown	unknown	unknown		Nasopharyngeal swab	unknown	Stretches of NNNs (4.14% of overall sequence).	warn	Alberta Precision Labs (APL)	Alberta Precision Labs (APL)	B.1.438.1	GH	Surveillance testing	(NSP2_M117V,N_M234I,NS3_L95F,NS8_A65V,NS3_Q57H,NSP12_P323L,Spike_D614G,Spike_Q675H)
hCoV-19CanadaABPHL-135392021	EPI_ISL_2170755	C	2021-04-11	2021-05-19	North America	Canada	Alberta	Human	unknown	unknown	unknown		Nasopharyngeal swab	unknown	Long stretches of NNNs (7.34% of overall sequence). NS8_K68stop results in 44.6% truncation of the protein sequence. NS8_Q27stop results in 78.5% truncation of the protein sequence. Gap of 22 nucleotides when compared to the reference sequence.	alert	Alberta Precision Labs (APL)	Alberta Precision Labs (APL)	B.1.1.7	GRY	Surveillance testing	(Spike_H69del,NS8_Q27stop,NSP3_T183I,NS3_H78Y,Spike_T716I,NS8_K68stop,NSP6_S106del,N_R203K,Spike_A570D,Spike_N501Y,NSP3_I1412T,Spike_G72E,NS8_R52I,Spike_P681H,Spike_Y144del,NSP12_P227L,NSP3_A41V,NS8_S67A,NSP6_G107del,NSP3_A890D,Spike_D1118H,NSP6_F108del,NS8_G66del,NS8_Y73C,NSP3_M1441I,N_G204R,Spike_V70del,NSP12_P323L,Spike_D614G,N_D3L,Spike_S982A,N_S235F)
hCoV-19CanadaABPHL-135402021	EPI_ISL_2170756	C	2021-04-11	2021-05-19	North America	Canada	Alberta	Human	unknown	unknown	unknown		Nasopharyngeal swab	unknown	Stretches of NNNs (1.10% of overall sequence). NS8_Q27stop results in 78.5% truncation of the protein sequence. Gap of 19 nucleotides when compared to the reference sequence.	warn	Alberta Precision Labs (APL)	Alberta Precision Labs (APL)	B.1.1.7	GRY	Surveillance testing	(Spike_H69del,NS8_Q27stop,NSP2_L274F,NSP3_T183I,Spike_T716I,NSP6_S106del,N_R203K,Spike_A570D,Spike_L5F,NSP15_V131I,Spike_N501Y,NSP3_I1412T,NS8_R52I,Spike_P681H,Spike_Y144del,NSP6_G107del,NSP3_A890D,Spike_D1118H,NSP6_F108del,NS8_Y73C,N_G204R,NSP16_P215L,Spike_V70del,NS3_T151I,NSP12_P323L,NSP16_R216N,Spike_D614G,N_D3L,Spike_S982A,N_S235F)
hCoV-19CanadaABPHL-135412021	EPI_ISL_2170757	C	2021-04-11	2021-05-19	North America	Canada	Alberta	Human	unknown	unknown	unknown		Nasopharyngeal swab	unknown	Stretches of NNNs (1.99% of overall sequence). NS8_K68stop results in 44.6% truncation of the protein sequence. NS8_Q27stop results in 78.5% truncation of the protein sequence. Gap of 19 nucleotides when compared to the reference sequence.	warn	Alberta Precision Labs (APL)	Alberta Precision Labs (APL)	B.1.1.7	GRY	Surveillance testing	(Spike_H69del,NS8_Q27stop,NSP3_T183I,Spike_T716I,NS8_K68stop,NSP6_S106del,N_R203K,Spike_A570D,Spike_N501Y,NSP3_I1412T,NS8_R52I,Spike_P681H,Spike_Y144del,NSP12_P227L,NSP6_G107del,NSP3_A890D,Spike_D1118H,NSP6_F108del,NS8_Y73C,N_G204R,NSP6_L260F,Spike_V70del,NSP12_P323L,Spike_D614G,N_D3L,Spike_S982A,N_S235F)
hCoV-19CanadaABPHL-135422021	EPI_ISL_2170758	C	2021-04-11	2021-05-19	North America	Canada	Alberta	Human	unknown	unknown	unknown		Nasopharyngeal swab	unknown	Long stretches of NNNs (8.07% of overall sequence). NS8_Q27stop results in 78.5% truncation of the protein sequence. Gap of 19 nucleotides when compared to the reference sequence.	alert	Alberta Precision Labs (APL)	Alberta Precision Labs (APL)	B.1.1.7	GR	Surveillance testing	(NS8_Q27stop,NSP3_T183I,NSP3_A890D,NSP6_G107del,Spike_T716I,NSP6_S106del,N_R203K,Spike_A570D,Spike_D1118H,NSP6_F108del,NS8_Y73C,N_G204R,NS3_T151I,NSP3_I1412T,NS8_R52I,Spike_A1222T,NSP12_P323L,Spike_P681H,Spike_D614G,N_D3L,Spike_S982A,N_S235F)
hCoV-19CanadaABPHL-135432021	EPI_ISL_2170759	C	2021-04-11	2021-05-19	North America	Canada	Alberta	Human	unknown	unknown	unknown		Nasopharyngeal swab	unknown	Long stretches of NNNs (9.20% of overall sequence). NS8_Q27stop results in 78.5% truncation of the protein sequence. Gap of 19 nucleotides when compared to the reference sequence.	alert	Alberta Precision Labs (APL)	Alberta Precision Labs (APL)	B.1.1.7	GR	Surveillance testing	(NS8_Q27stop,NSP3_T183I,NSP3_A890D,NSP6_G107del,Spike_T716I,NSP6_S106del,N_R203K,Spike_A570D,Spike_D1118H,NSP6_F108del,NS8_Y73C,N_G204R,NS3_T151I,NS8_R52I,Spike_A1222T,NSP12_P323L,Spike_P681H,Spike_D614G,N_D3L,Spike_S982A,N_S235F)
hCoV-19CanadaABPHL-135442021	EPI_ISL_2170760	C	2021-04-11	2021-05-19	North America	Canada	Alberta	Human	unknown	unknown	unknown		Nasopharyngeal swab	unknown	Stretches of NNNs (1.03% of overall sequence). NS7a_Q62stop results in 49.6% truncation of the protein sequence. NS8_Q27stop results in 78.5% truncation of the protein sequence. Gap of 19 nucleotides when compared to the reference sequence.	warn	Alberta Precision Labs (APL)	Alberta Precision Labs (APL)	B.1.1.7	GRY	Surveillance testing	(Spike_H69del,NS8_Q27stop,NSP3_T183I,Spike_T716I,NSP6_S106del,N_R203K,Spike_A570D,Spike_L5F,Spike_N501Y,NSP3_I1412T,NS8_R52I,Spike_P681H,Spike_Y144del,NS7a_Q62stop,NSP3_A1766V,NSP6_G107del,NSP3_A890D,Spike_D1118H,NSP6_F108del,NS8_Y73C,N_G204R,NSP16_P215L,Spike_V70del,NS3_T151I,Spike_A1222T,NSP12_P323L,NSP16_R216N,Spike_D614G,N_D3L,Spike_S982A,N_S235F)
hCoV-19/Canada/NS-NML-42276/2021	EPI_ISL_2162028	C	2021-04-10	2021-05-19	North America	Canada	Nova Scotia	Human	Male	54	unknown	Nasopharyngeal swab	Nanopore MinION	ARTIC Network Protocol v1	NS8_K68stop results in 44.6% truncation of the protein sequence. NS8_Q27stop results in 78.5% truncation of the protein sequence. Gap of 19 nucleotides when compared to the reference sequence.	info	QEII Health Sciences Centre	National Microbiology Laboratory (NML)	B.1.1.7	GRY		(Spike_H69del,NS8_C37F,NS8_Q27stop,NSP3_T183I,Spike_T716I,NS8_K68stop,NSP6_S106del,N_R203K,Spike_A570D,Spike_N501Y,NSP3_I1412T,NS8_R52I,Spike_P681H,Spike_Y144del,NSP3_V238L,NSP6_G107del,NSP3_A890D,Spike_D1118H,NSP6_F108del,NS8_Y73C,N_G204R,Spike_V70del,NSP12_P323L,Spike_D614G,N_D3L,Spike_S982A,N_S235F)
hCoV-19/Canada/NS-NML-42282/2021	EPI_ISL_2162032	C	2021-04-10	2021-05-19	North America	Canada	Nova Scotia	Human	Female	27	unknown	Nasopharyngeal swab	Nanopore MinION	ARTIC Network Protocol v1	NS7b_E39stop results in 11.6% truncation of the protein sequence. NS8_E106stop results in 13.2% truncation of the protein sequence. Gap of 30 nucleotides when compared to the reference sequence.	warn	QEII Health Sciences Centre	National Microbiology Laboratory (NML)	B.1.1.318	GR		(NS7b_E39stop,Spike_T95I,NSP6_S106del,Spike_E484K,N_R203K,NSP3_K1693N,NSP5_A255V,NS8_E106stop,Spike_P681H,Spike_Y144del,NSP16_A116S,NSP4_T173I,Spike_D796H,M_I82T,NSP6_G107del,NS8_F3Y,NSP5_T21I,NSP6_L125F,N_R209del,NSP6_F108del,NSP4_A446V,N_A208G,N_G204R,NSP15_V320M,NSP12_P323L,Spike_D614G,NSP3_E378V)
hCoV-19/Canada/NS-NML-42296/2021	EPI_ISL_2162044	C	2021-04-10	2021-05-19	North America	Canada	Nova Scotia	Human	Female	26	unknown	Nasopharyngeal swab	Nanopore MinION	ARTIC Network Protocol v1	NS8_K68stop results in 44.6% truncation of the protein sequence. NS8_Q27stop results in 78.5% truncation of the protein sequence. Gap of 19 nucleotides when compared to the reference sequence.	info	QEII Health Sciences Centre	National Microbiology Laboratory (NML)	B.1.1.7	GRY		(Spike_H69del,NS8_Q27stop,NSP3_T183I,Spike_T716I,NS8_K68stop,NSP6_S106del,N_R203K,Spike_A570D,Spike_N501Y,NSP3_L1244F,NSP3_I1412T,NS8_R52I,Spike_P681H,Spike_Y144del,NS8_C61F,NSP12_P227L,NSP6_G107del,NSP3_A890D,Spike_D1118H,NSP6_F108del,NS8_Y73C,NSP3_M1441I,N_G204R,Spike_V70del,NSP12_P323L,Spike_D614G,N_D3L,Spike_S982A,N_S235F)
hCoV-19/Canada/NS-NML-42297/2021	EPI_ISL_2162045	C	2021-04-10	2021-05-19	North America	Canada	Nova Scotia	Human	Female	64	unknown	Nasopharyngeal swab	Nanopore MinION	ARTIC Network Protocol v1	NS8_Q27stop results in 78.5% truncation of the protein sequence. Gap of 19 nucleotides when compared to the reference sequence.	info	QEII Health Sciences Centre	National Microbiology Laboratory (NML)	B.1.1.7	GRY		(Spike_H69del,NS8_Q27stop,NSP3_T183I,Spike_T716I,NSP6_S106del,N_R203K,Spike_A570D,Spike_N501Y,NSP3_I1412T,NS8_R52I,Spike_P681H,Spike_Y144del,NSP15_S288F,NSP6_G107del,NSP3_A890D,Spike_D1118H,NSP6_F108del,NS8_Y73C,N_G204R,NSP3_K525T,Spike_V70del,NSP12_P323L,Spike_D614G,N_D3L,Spike_S982A,N_S235F)
hCoV-19/Canada/NS-NML-42302/2021	EPI_ISL_2162049	C	2021-04-10	2021-05-19	North America	Canada	Nova Scotia	Human	Male	39	unknown	Nasopharyngeal swab	Nanopore MinION	ARTIC Network Protocol v1	NS8_Q27stop results in 78.5% truncation of the protein sequence. Gap of 19 nucleotides when compared to the reference sequence.	info	QEII Health Sciences Centre	National Microbiology Laboratory (NML)	B.1.1.7	GRY		(Spike_H69del,NS8_Q27stop,NSP3_T183I,Spike_T716I,NSP6_S106del,N_R203K,Spike_A570D,NS3_P104S,NS3_D155Y,Spike_N501Y,NSP3_I1412T,NS8_R52I,Spike_P681H,Spike_Y144del,NSP6_G107del,NSP3_A890D,Spike_D1118H,NSP6_F108del,NS8_Y73C,N_G204R,Spike_V70del,NSP6_V179I,NSP12_P323L,Spike_D614G,N_D3L,Spike_S982A,N_S235F)
hCoV-19/Canada/NS-NML-42303/2021	EPI_ISL_2162050	C	2021-04-10	2021-05-19	North America	Canada	Nova Scotia	Human	Male	52	unknown	Nasopharyngeal swab	Nanopore MinION	ARTIC Network Protocol v1	NS8_Q27stop results in 78.5% truncation of the protein sequence. Gap of 19 nucleotides when compared to the reference sequence.	info	QEII Health Sciences Centre	National Microbiology Laboratory (NML)	B.1.1.7	GRY		(Spike_H69del,NS8_Q27stop,NSP3_T183I,Spike_T716I,NSP6_S106del,N_R203K,Spike_A570D,NS3_P104S,NS3_D155Y,Spike_N501Y,NSP3_I1412T,NS8_R52I,Spike_P681H,Spike_Y144del,NSP6_G107del,NSP3_A890D,Spike_D1118H,NSP6_F108del,NS8_Y73C,N_G204R,Spike_V70del,NSP6_V179I,NSP12_P323L,Spike_D614G,N_D3L,Spike_S982A,N_S235F)
hCoV-19CanadaABPHL-121342021	EPI_ISL_2169708	N	2021-04-10	2021-05-19	North America	Canada	Alberta	Human	unknown	unknown	unknown		Nasopharyngeal swab	unknown	Gap of 24 nucleotides when compared to the reference sequence. N without BLAST coverage.	warn	Alberta Precision Labs (APL)	Alberta Precision Labs (APL)	B.1.525	G	Surveillance testing	(Spike_H69del,NSP12_P323F,M_I82T,Spike_A67V,NSP3_T1189I,NSP6_G107del,E_L21F,NSP6_S106del,Spike_E484K,NSP6_F108del,Spike_Q52R,NS7a_F6L,Spike_V70del,Spike_D614G,Spike_Y144del,NSP16_K160R,Spike_F888L,Spike_Q677H)
hCoV-19CanadaABPHL-121352021	EPI_ISL_2169709	C	2021-04-10	2021-05-19	North America	Canada	Alberta	Human	unknown	unknown	unknown		Nasopharyngeal swab	unknown			Alberta Precision Labs (APL)	Alberta Precision Labs (APL)	B.1.438.1	GH	Surveillance testing	(NSP9_P71L,N_P199S,NSP2_M117V,NS3_I62T,N_M234I,Spike_S477N,NS3_L95F,NS3_Q57H,N_D401Y,NSP12_P323L,Spike_D614G,Spike_Q675H,NSP12_R173C)
hCoV-19CanadaABPHL-121382021	EPI_ISL_2169712	C	2021-04-10	2021-05-19	North America	Canada	Alberta	Human	unknown	unknown	unknown		Nasopharyngeal swab	unknown	NS8_K68stop results in 44.6% truncation of the protein sequence. NS8_Q27stop results in 78.5% truncation of the protein sequence. Gap of 19 nucleotides when compared to the reference sequence.	info	Alberta Precision Labs (APL)	Alberta Precision Labs (APL)	B.1.1.7	GRY	Surveillance testing	(Spike_H69del,NS8_Q27stop,NSP3_T183I,Spike_T716I,NS8_K68stop,NSP6_S106del,N_R203K,Spike_A570D,Spike_N501Y,NSP3_I1412T,NS8_R52I,Spike_P681H,Spike_Y144del,NSP12_P227L,NSP6_G107del,NSP3_A890D,Spike_D1118H,NSP6_F108del,NS8_Y73C,N_G204R,NSP6_L260F,Spike_V70del,NSP12_P323L,NSP14_P451S,Spike_D614G,N_D3L,Spike_S982A,N_S235F)
hCoV-19CanadaABPHL-121412021	EPI_ISL_2169715	C	2021-04-10	2021-05-19	North America	Canada	Alberta	Human	unknown	unknown	unknown		Nasopharyngeal swab	unknown			Alberta Precision Labs (APL)	Alberta Precision Labs (APL)	B.1.438.1	GH	Surveillance testing	(NSP9_P71L,N_P199S,NSP2_M117V,NS3_I62T,N_M234I,Spike_S477N,NS3_L95F,NS3_Q57H,N_D401Y,NSP12_P323L,Spike_D614G,Spike_Q675H,NSP12_R173C)
hCoV-19CanadaABPHL-121422021	EPI_ISL_2169716	C	2021-04-10	2021-05-19	North America	Canada	Alberta	Human	unknown	unknown	unknown		Nasopharyngeal swab	unknown	Long stretches of NNNs (5.37% of overall sequence). Insertion of 4 nucleotides when compared to the reference sequence. Gap of 9 nucleotides when compared to the reference sequence.	alert	Alberta Precision Labs (APL)	Alberta Precision Labs (APL)	P.1	GR	Surveillance testing	(Spike_R190S,NSP4_S184N,NSP6_S106del,Spike_H655Y,Spike_E484K,N_R203K,Spike_K417T,Spike_T1027I,Spike_D138Y,Spike_N501Y,NS3_S253P,Spike_S1252F,Spike_L18F,N_P80R,Spike_T20N,NSP6_G107del,NSP6_F108del,NSP3_S370L,N_G204R,NS8_E92K,Spike_P26S,NSP12_P323L,Spike_D614G,Spike_V1176F,NSP13_E341D)
hCoV-19CanadaABPHL-121432021	EPI_ISL_2169717	C	2021-04-10	2021-05-19	North America	Canada	Alberta	Human	unknown	unknown	unknown		Nasopharyngeal swab	unknown	Insertion of 4 nucleotides when compared to the reference sequence. Gap of 9 nucleotides when compared to the reference sequence.	info	Alberta Precision Labs (APL)	Alberta Precision Labs (APL)	P.1	GR	Surveillance testing	(Spike_R190S,NSP4_S184N,NSP6_S106del,Spike_H655Y,Spike_E484K,N_R203K,Spike_K417T,Spike_T1027I,NSP3_Q322R,Spike_D138Y,Spike_N501Y,Spike_V1133F,NS3_S253P,Spike_L18F,N_P80R,Spike_T20N,NSP3_K977Q,NSP6_G107del,NSP6_F108del,NSP3_S370L,N_G204R,NS8_E92K,Spike_P26S,NSP12_P323L,Spike_D614G,Spike_V1176F,NSP13_E341D)
hCoV-19CanadaABPHL-121452021	EPI_ISL_2169718	C	2021-04-10	2021-05-19	North America	Canada	Alberta	Human	unknown	unknown	unknown		Nasopharyngeal swab	unknown	Insertion of 4 nucleotides when compared to the reference sequence. Gap of 9 nucleotides when compared to the reference sequence.	info	Alberta Precision Labs (APL)	Alberta Precision Labs (APL)	P.1	GR	Surveillance testing	(Spike_R190S,NSP4_S184N,NSP6_S106del,Spike_H655Y,Spike_E484K,N_R203K,Spike_K417T,Spike_T1027I,Spike_D138Y,Spike_N501Y,NS3_S253P,Spike_S1252F,Spike_L18F,N_P80R,Spike_T20N,NSP3_K977Q,NSP6_G107del,NSP6_F108del,NSP3_S370L,N_G204R,NS8_E92K,Spike_P26S,NSP12_P323L,Spike_D614G,Spike_V1176F,NSP13_E341D)
hCoV-19CanadaABPHL-121492021	EPI_ISL_2169722	C	2021-04-10	2021-05-19	North America	Canada	Alberta	Human	unknown	unknown	unknown		Nasopharyngeal swab	unknown	Insertion of 4 nucleotides when compared to the reference sequence. Gap of 9 nucleotides when compared to the reference sequence.	info	Alberta Precision Labs (APL)	Alberta Precision Labs (APL)	P.1	GR	Surveillance testing	(Spike_R190S,NSP4_S184N,Spike_I844V,NSP6_S106del,Spike_H655Y,Spike_E484K,N_R203K,Spike_K417T,Spike_T1027I,Spike_D138Y,Spike_N501Y,NS3_S253P,Spike_L18F,N_P80R,Spike_T20N,NSP3_K977Q,NSP6_G107del,NSP6_F108del,NSP3_S370L,N_G204R,NS8_E92K,Spike_P26S,NSP12_P323L,Spike_D614G,NSP14_P142S,Spike_V1176F,NS7a_V93F,NSP13_E341D)
hCoV-19CanadaABPHL-121502021	EPI_ISL_2169723	C	2021-04-10	2021-05-19	North America	Canada	Alberta	Human	unknown	unknown	unknown		Nasopharyngeal swab	unknown	Insertion of 4 nucleotides when compared to the reference sequence. Gap of 9 nucleotides when compared to the reference sequence.	info	Alberta Precision Labs (APL)	Alberta Precision Labs (APL)	P.1	GR	Surveillance testing	(Spike_R190S,NSP4_S184N,Spike_I844V,NSP6_S106del,Spike_H655Y,Spike_E484K,N_R203K,Spike_K417T,Spike_T1027I,NSP13_A296S,Spike_D138Y,Spike_N501Y,NS3_S253P,Spike_L18F,N_P80R,Spike_T20N,NSP3_K977Q,NSP12_D738Y,NSP6_G107del,NSP6_F108del,NSP3_S370L,N_G204R,NS8_E92K,Spike_P26S,NSP12_P323L,Spike_D614G,NSP14_P142S,Spike_V1176F,NS7a_V93F,NSP13_E341D)
hCoV-19CanadaABPHL-121552021	EPI_ISL_2169728	C	2021-04-10	2021-05-19	North America	Canada	Alberta	Human	unknown	unknown	unknown		Nasopharyngeal swab	unknown			Alberta Precision Labs (APL)	Alberta Precision Labs (APL)	B.1.438.1	GH	Surveillance testing	(NSP9_P71L,N_P199S,NSP2_M117V,NS3_I62T,N_M234I,Spike_S477N,NS3_L95F,NS3_Q57H,N_D401Y,NSP12_P323L,Spike_D614G,Spike_Q675H,NSP12_R173C,NS3_H78Q)
hCoV-19CanadaABPHL-121652021	EPI_ISL_2169736	N	2021-04-10	2021-05-19	North America	Canada	Alberta	Human	unknown	unknown	unknown		Nasopharyngeal swab	unknown	Gap of 24 nucleotides when compared to the reference sequence. N without BLAST coverage.	warn	Alberta Precision Labs (APL)	Alberta Precision Labs (APL)	B.1.525	G	Surveillance testing	(Spike_H69del,NSP12_P323F,M_I82T,Spike_A67V,NSP3_T1189I,NS7a_H47N,NSP6_G107del,E_L21F,NSP6_S106del,Spike_E484K,NSP6_F108del,Spike_Q52R,NS7a_F6L,Spike_V70del,Spike_D614G,Spike_Y144del,NSP16_K160R,Spike_F888L,Spike_Q677H)
hCoV-19CanadaABPHL-121662021	EPI_ISL_2169737	C	2021-04-10	2021-05-19	North America	Canada	Alberta	Human	unknown	unknown	unknown		Nasopharyngeal swab	unknown			Alberta Precision Labs (APL)	Alberta Precision Labs (APL)	B.1.438.1	GH	Surveillance testing	(NSP2_M117V,N_P6L,NS3_S220I,N_M234I,NS3_L95F,NSP12_T739I,NS3_Q57H,N_D401Y,NSP6_Y80C,NS7a_L17F,NSP2_I387M,NS6_L35R,Spike_T791I,NSP12_P323L,Spike_D614G,Spike_Q675H,Spike_A653V)
hCoV-19CanadaABPHL-121672021	EPI_ISL_2169738	C	2021-04-10	2021-05-19	North America	Canada	Alberta	Human	unknown	unknown	unknown		Nasopharyngeal swab	unknown	Insertion of 4 nucleotides when compared to the reference sequence. Gap of 9 nucleotides when compared to the reference sequence.	info	Alberta Precision Labs (APL)	Alberta Precision Labs (APL)	P.1	GR	Surveillance testing	(Spike_R190S,NSP4_S184N,NSP6_S106del,Spike_H655Y,Spike_E484K,N_R203K,Spike_K417T,Spike_T1027I,Spike_D138Y,Spike_N501Y,NS3_S253P,Spike_S1252F,Spike_L18F,N_P80R,Spike_T20N,NSP3_K977Q,NSP6_G107del,NSP6_F108del,NSP3_S370L,N_G204R,NS8_E92K,Spike_P26S,NSP12_P323L,Spike_D614G,Spike_V1176F,NSP13_E341D)
hCoV-19CanadaABPHL-121692021	EPI_ISL_2169739	N	2021-04-10	2021-05-19	North America	Canada	Alberta	Human	unknown	unknown	unknown		Nasopharyngeal swab	unknown	Gap of 24 nucleotides when compared to the reference sequence. N without BLAST coverage.	warn	Alberta Precision Labs (APL)	Alberta Precision Labs (APL)	B.1.525	G	Surveillance testing	(Spike_H69del,NSP12_P323F,M_I82T,Spike_A67V,NSP3_T1189I,NSP6_G107del,E_L21F,NSP6_S106del,Spike_E484K,NSP6_F108del,Spike_Q52R,NS7a_F6L,Spike_V70del,Spike_D614G,Spike_Y144del,NSP16_K160R,Spike_F888L,Spike_Q677H)
hCoV-19CanadaABPHL-121702021	EPI_ISL_2169740	C	2021-04-10	2021-05-19	North America	Canada	Alberta	Human	unknown	unknown	unknown		Nasopharyngeal swab	unknown			Alberta Precision Labs (APL)	Alberta Precision Labs (APL)	B.1.438.1	GH	Surveillance testing	(NSP2_M117V,N_R203S,N_M234I,NSP3_T1677I,NSP14_S218A,NS3_L95F,NS3_Q57H,N_D401Y,NSP12_P323L,Spike_D614G,NSP6_L37F,Spike_Q675H,NSP2_M135I)
hCoV-19CanadaABPHL-121752021	EPI_ISL_2169744	N	2021-04-10	2021-05-19	North America	Canada	Alberta	Human	unknown	unknown	unknown		Nasopharyngeal swab	unknown	Gap of 24 nucleotides when compared to the reference sequence. N without BLAST coverage.	warn	Alberta Precision Labs (APL)	Alberta Precision Labs (APL)	B.1.525	G	Surveillance testing	(Spike_H69del,NSP12_P323F,M_I82T,Spike_A67V,NSP3_T1189I,NSP6_G107del,E_L21F,NSP6_S106del,Spike_E484K,NSP6_F108del,Spike_Q52R,Spike_V70del,Spike_D614G,Spike_Y144del,NSP16_K160R,Spike_F888L,Spike_Q677H)
hCoV-19CanadaABPHL-121782021	EPI_ISL_2169745	C	2021-04-10	2021-05-19	North America	Canada	Alberta	Human	unknown	unknown	unknown		Nasopharyngeal swab	unknown	Insertion of 4 nucleotides when compared to the reference sequence. Gap of 9 nucleotides when compared to the reference sequence.	info	Alberta Precision Labs (APL)	Alberta Precision Labs (APL)	P.1	GR	Surveillance testing	(Spike_R190S,NSP4_S184N,Spike_I844V,NSP6_S106del,Spike_H655Y,Spike_E484K,N_R203K,Spike_K417T,Spike_T1027I,Spike_D138Y,Spike_N501Y,NS3_S253P,Spike_L18F,N_P80R,Spike_T20N,NSP3_K977Q,NSP6_G107del,NSP6_F108del,NSP3_S370L,N_G204R,NS8_E92K,Spike_P26S,NSP12_P323L,Spike_D614G,Spike_V1176F,NS7a_V93F,NSP13_E341D)
hCoV-19CanadaABPHL-121812021	EPI_ISL_2169747	C	2021-04-10	2021-05-19	North America	Canada	Alberta	Human	unknown	unknown	unknown		Nasopharyngeal swab	unknown			Alberta Precision Labs (APL)	Alberta Precision Labs (APL)	B.1.438.1	GH	Surveillance testing	(NSP9_P71L,N_P199S,NSP2_M117V,NS3_I62T,N_M234I,Spike_S477N,NS3_L95F,NS3_Q57H,N_D401Y,NSP12_P323L,Spike_D614G,Spike_Q675H,NSP12_R173C)
hCoV-19CanadaABPHL-121842021	EPI_ISL_2169750	C	2021-04-10	2021-05-19	North America	Canada	Alberta	Human	unknown	unknown	unknown		Nasopharyngeal swab	unknown	Insertion of 4 nucleotides when compared to the reference sequence. Gap of 9 nucleotides when compared to the reference sequence.	info	Alberta Precision Labs (APL)	Alberta Precision Labs (APL)	P.1	GR	Surveillance testing	(Spike_R190S,NSP4_S184N,NSP6_S106del,Spike_H655Y,Spike_E484K,N_R203K,Spike_K417T,Spike_T1027I,Spike_D138Y,Spike_N501Y,NS3_S253P,Spike_S1252F,Spike_L18F,N_P80R,Spike_T20N,NSP3_K977Q,NSP6_G107del,NSP6_F108del,NSP3_S370L,N_G204R,NS8_E92K,Spike_P26S,NSP12_P323L,Spike_D614G,Spike_V1176F,NSP13_E341D)
hCoV-19CanadaABPHL-121882021	EPI_ISL_2169754	C	2021-04-10	2021-05-19	North America	Canada	Alberta	Human	unknown	unknown	unknown		Nasopharyngeal swab	unknown			Alberta Precision Labs (APL)	Alberta Precision Labs (APL)	B.1.438.1	GH	Surveillance testing	(NSP2_M117V,N_P6L,N_M234I,NSP8_T123I,NS3_L95F,NS3_Q57H,N_D401Y,NSP6_Y80C,NS7a_L17F,NSP12_T246I,NSP2_I387M,NS7a_G38A,NSP12_P323L,Spike_D614G,Spike_Q675H,Spike_A653V)
hCoV-19CanadaABPHL-121892021	EPI_ISL_2169755	C	2021-04-10	2021-05-19	North America	Canada	Alberta	Human	unknown	unknown	unknown		Nasopharyngeal swab	unknown	NS8_K68stop results in 44.6% truncation of the protein sequence. NS8_Q27stop results in 78.5% truncation of the protein sequence. Insertion of 4 nucleotides when compared to the reference sequence. Gap of 19 nucleotides when compared to the reference sequence.	info	Alberta Precision Labs (APL)	Alberta Precision Labs (APL)	B.1.1.7	GRY	Surveillance testing	(Spike_H69del,NS8_Q27stop,NSP3_T183I,Spike_T716I,NS8_K68stop,NSP6_S106del,N_R203K,Spike_A570D,NS3_W131C,Spike_N501Y,NSP3_I1412T,NS8_R52I,Spike_P681H,Spike_Y144del,NSP15_T83N,NSP6_G107del,NSP3_A890D,Spike_D1118H,NSP6_F108del,NS8_Y73C,N_G204R,Spike_V70del,NS7a_A55V,NSP12_P323L,Spike_D614G,N_D3L,Spike_S982A,N_S235F)
hCoV-19CanadaABPHL-121902021	EPI_ISL_2169756	N	2021-04-10	2021-05-19	North America	Canada	Alberta	Human	unknown	unknown	unknown		Nasopharyngeal swab	unknown	Gap of 24 nucleotides when compared to the reference sequence. N without BLAST coverage.	warn	Alberta Precision Labs (APL)	Alberta Precision Labs (APL)	B.1.525	G	Surveillance testing	(Spike_H69del,NSP12_P323F,M_I82T,Spike_A67V,NSP3_T1189I,NSP6_G107del,E_L21F,NSP6_S106del,Spike_E484K,NSP6_F108del,Spike_Q52R,NS7a_F6L,Spike_V70del,Spike_D614G,Spike_Y144del,NSP16_K160R,Spike_F888L,Spike_Q677H)
hCoV-19CanadaABPHL-121912021	EPI_ISL_2169757	C	2021-04-10	2021-05-19	North America	Canada	Alberta	Human	unknown	unknown	unknown		Nasopharyngeal swab	unknown			Alberta Precision Labs (APL)	Alberta Precision Labs (APL)	B.1.438.1	GH	Surveillance testing	(NSP2_M117V,N_M234I,NS3_L95F,NSP13_R595K,NS3_Q57H,N_D401Y,NSP3_I1514T,NSP12_P112S,NSP14_S137I,NSP12_P323L,Spike_D614G,Spike_Q675H,NSP3_E419D)
hCoV-19CanadaABPHL-121922021	EPI_ISL_2169758	N	2021-04-10	2021-05-19	North America	Canada	Alberta	Human	unknown	unknown	unknown		Nasopharyngeal swab	unknown	Gap of 24 nucleotides when compared to the reference sequence. N without BLAST coverage.	warn	Alberta Precision Labs (APL)	Alberta Precision Labs (APL)	B.1.525	G	Surveillance testing	(Spike_H69del,NSP12_P323F,M_I82T,Spike_A67V,NSP3_T1189I,NSP6_G107del,E_L21F,NSP6_S106del,Spike_E484K,NSP6_F108del,Spike_Q52R,NS7a_F6L,Spike_V70del,Spike_D614G,Spike_Y144del,NSP16_K160R,Spike_F888L,Spike_Q677H)
hCoV-19CanadaABPHL-121932021	EPI_ISL_2169759	C	2021-04-10	2021-05-19	North America	Canada	Alberta	Human	unknown	unknown	unknown		Nasopharyngeal swab	unknown			Alberta Precision Labs (APL)	Alberta Precision Labs (APL)	B.1.438.1	GH	Surveillance testing	(NSP9_P71L,N_P199S,NSP2_M117V,NS3_I62T,N_M234I,Spike_S477N,NS3_L95F,NS3_Q57H,N_D401Y,NSP12_P323L,Spike_D614G,Spike_Q675H,NSP12_R173C)
hCoV-19CanadaABPHL-121942021	EPI_ISL_2169760	C	2021-04-10	2021-05-19	North America	Canada	Alberta	Human	unknown	unknown	unknown		Nasopharyngeal swab	unknown			Alberta Precision Labs (APL)	Alberta Precision Labs (APL)	B.1.438.1	GH	Surveillance testing	(NSP3_D1276N,NSP2_M117V,N_M234I,NS3_L95F,NSP16_S33N,NSP3_V635I,NS3_S74F,NS3_Q57H,N_D401Y,NSP13_A368V,Spike_I233V,NSP12_P323L,Spike_D614G,Spike_Q675H)
hCoV-19CanadaABPHL-121952021	EPI_ISL_2169761	C	2021-04-10	2021-05-19	North America	Canada	Alberta	Human	unknown	unknown	unknown		Nasopharyngeal swab	unknown	NS8_Q27stop results in 78.5% truncation of the protein sequence. Gap of 19 nucleotides when compared to the reference sequence.	info	Alberta Precision Labs (APL)	Alberta Precision Labs (APL)	B.1.1.7	GRY	Surveillance testing	(Spike_H69del,NS8_Q27stop,NSP3_T183I,Spike_T716I,NSP6_S106del,N_R203K,Spike_A570D,Spike_N501Y,NSP3_I1412T,NS8_R52I,Spike_P681H,Spike_Y144del,NSP15_S288F,NSP6_G107del,NSP3_A890D,Spike_D1118H,NSP6_F108del,NS8_Y73C,N_G204R,NSP3_K525T,Spike_V70del,NSP12_P323L,Spike_D614G,N_D3L,Spike_S982A,N_S235F)
hCoV-19CanadaABPHL-121962021	EPI_ISL_2169762	N	2021-04-10	2021-05-19	North America	Canada	Alberta	Human	unknown	unknown	unknown		Nasopharyngeal swab	unknown	Gap of 24 nucleotides when compared to the reference sequence. N without BLAST coverage.	warn	Alberta Precision Labs (APL)	Alberta Precision Labs (APL)	B.1.91	G	Surveillance testing	(Spike_H69del,NSP12_P323F,M_I82T,NSP8_T187I,Spike_A67V,NSP3_T1189I,Spike_D839Y,NSP1_I114T,NSP6_G107del,E_L21F,NSP6_S106del,Spike_E484K,NSP6_F108del,Spike_Q52R,NSP12_L648F,Spike_V70del,Spike_D614G,Spike_Y144del,NSP16_K160R,Spike_F888L,Spike_Q677H)
hCoV-19CanadaABPHL-121972021	EPI_ISL_2169763	C	2021-04-10	2021-05-19	North America	Canada	Alberta	Human	unknown	unknown	unknown		Nasopharyngeal swab	unknown	Insertion of 4 nucleotides when compared to the reference sequence. Gap of 9 nucleotides when compared to the reference sequence.	info	Alberta Precision Labs (APL)	Alberta Precision Labs (APL)	P.1	GR	Surveillance testing	(Spike_R190S,NSP4_S184N,NSP6_S106del,Spike_H655Y,Spike_E484K,N_R203K,Spike_K417T,Spike_T1027I,NSP3_Q322R,Spike_D138Y,Spike_N501Y,Spike_V1133F,NS3_S253P,Spike_L18F,N_P80R,Spike_T20N,NSP3_K977Q,NSP6_G107del,NSP6_F108del,NSP3_S370L,N_G204R,NS8_E92K,Spike_P26S,NSP12_P323L,Spike_D614G,Spike_V1176F,NSP13_E341D)
hCoV-19CanadaABPHL-121992021	EPI_ISL_2169764	C	2021-04-10	2021-05-19	North America	Canada	Alberta	Human	unknown	unknown	unknown		Nasopharyngeal swab	unknown			Alberta Precision Labs (APL)	Alberta Precision Labs (APL)	B.1.438.1	GH	Surveillance testing	(NSP2_M117V,N_R203S,N_M234I,NSP3_T1677I,NSP14_S218A,NS3_L95F,NS3_Q57H,N_D401Y,NSP12_P323L,Spike_D614G,NSP6_L37F,Spike_Q675H,NSP2_M135I)
hCoV-19CanadaABPHL-122002021	EPI_ISL_2169765	C	2021-04-10	2021-05-19	North America	Canada	Alberta	Human	unknown	unknown	unknown		Nasopharyngeal swab	unknown	Insertion of 4 nucleotides when compared to the reference sequence. Gap of 9 nucleotides when compared to the reference sequence.	info	Alberta Precision Labs (APL)	Alberta Precision Labs (APL)	P.1	GR	Surveillance testing	(Spike_R190S,NSP4_S184N,NSP6_S106del,Spike_H655Y,Spike_E484K,N_R203K,Spike_K417T,Spike_T1027I,Spike_D138Y,Spike_N501Y,NS3_S253P,Spike_L18F,N_P80R,Spike_T20N,NSP3_K977Q,NSP6_G107del,NSP6_F108del,NSP3_S370L,N_G204R,NS8_E92K,Spike_P26S,NSP12_P323L,Spike_D614G,Spike_V1176F,NSP13_E341D)
hCoV-19CanadaABPHL-122012021	EPI_ISL_2169766	C	2021-04-10	2021-05-19	North America	Canada	Alberta	Human	unknown	unknown	unknown		Nasopharyngeal swab	unknown	Insertion of 4 nucleotides when compared to the reference sequence. Gap of 9 nucleotides when compared to the reference sequence.	info	Alberta Precision Labs (APL)	Alberta Precision Labs (APL)	P.1	GR	Surveillance testing	(Spike_R190S,NSP4_S184N,NSP6_S106del,Spike_H655Y,Spike_E484K,N_R203K,Spike_K417T,Spike_T1027I,Spike_D138Y,Spike_N501Y,NS3_S253P,Spike_L18F,N_P80R,Spike_T20N,NSP3_K977Q,NSP6_G107del,NSP6_F108del,NSP3_S370L,N_G204R,NS8_E92K,Spike_P26S,NSP12_P323L,Spike_D614G,Spike_V1176F,NSP13_E341D)
hCoV-19CanadaABPHL-122032021	EPI_ISL_2169768	C	2021-04-10	2021-05-19	North America	Canada	Alberta	Human	unknown	unknown	unknown		Nasopharyngeal swab	unknown	Insertion of 4 nucleotides when compared to the reference sequence. Gap of 9 nucleotides when compared to the reference sequence.	info	Alberta Precision Labs (APL)	Alberta Precision Labs (APL)	P.1	GR	Surveillance testing	(Spike_R190S,NSP4_S184N,NSP6_S106del,Spike_H655Y,Spike_E484K,N_R203K,Spike_K417T,Spike_T1027I,NSP13_K460R,Spike_D138Y,Spike_N501Y,NS3_S253P,Spike_L18F,N_P80R,Spike_T20N,NSP3_K977Q,NSP6_G107del,NSP6_F108del,NSP3_S370L,N_G204R,NS8_E92K,NS3_W149R,Spike_P26S,NSP12_P323L,Spike_D614G,Spike_V1176F,NSP13_E341D)
hCoV-19CanadaABPHL-122042021	EPI_ISL_2169769	C	2021-04-10	2021-05-19	North America	Canada	Alberta	Human	unknown	unknown	unknown		Nasopharyngeal swab	unknown	Insertion of 4 nucleotides when compared to the reference sequence. Gap of 9 nucleotides when compared to the reference sequence.	info	Alberta Precision Labs (APL)	Alberta Precision Labs (APL)	P.1	GR	Surveillance testing	(Spike_R190S,NSP4_S184N,NSP6_S106del,Spike_H655Y,Spike_E484K,N_R203K,Spike_K417T,Spike_T1027I,Spike_D138Y,Spike_N501Y,NS3_S253P,Spike_S1252F,Spike_L18F,N_P80R,Spike_T20N,NSP3_K977Q,NSP6_G107del,NSP6_F108del,NSP3_S370L,N_G204R,NS8_E92K,Spike_P26S,NSP12_P323L,Spike_D614G,Spike_V1176F,NSP13_E341D)
hCoV-19CanadaABPHL-122052021	EPI_ISL_2169770	C	2021-04-10	2021-05-19	North America	Canada	Alberta	Human	unknown	unknown	unknown		Nasopharyngeal swab	unknown			Alberta Precision Labs (APL)	Alberta Precision Labs (APL)	B.1.438.1	GH	Surveillance testing	(NSP9_P71L,N_P199S,NSP2_M117V,NS3_I62T,N_M234I,Spike_S477N,NS3_L95F,NS3_Q57H,N_D401Y,NSP12_P323L,Spike_D614G,Spike_Q675H,NSP12_R173C,NS3_H78Q)
hCoV-19CanadaABPHL-122122021	EPI_ISL_2169776	C	2021-04-10	2021-05-19	North America	Canada	Alberta	Human	unknown	unknown	unknown		Nasopharyngeal swab	unknown			Alberta Precision Labs (APL)	Alberta Precision Labs (APL)	B.1.438.1	GH	Surveillance testing	(NSP2_M117V,NSP13_H290Y,NSP3_K235E,NS3_A54S,N_M234I,NS3_S40L,NS3_L95F,NS3_Q57H,N_D401Y,NSP12_P112S,NSP14_S137I,NSP12_P323L,N_A152S,Spike_D614G,NSP6_L37F,Spike_Q675H)
hCoV-19CanadaABPHL-122132021	EPI_ISL_2169777	C	2021-04-10	2021-05-19	North America	Canada	Alberta	Human	unknown	unknown	unknown		Nasopharyngeal swab	unknown			Alberta Precision Labs (APL)	Alberta Precision Labs (APL)	B.1.438.1	GH	Surveillance testing	(NSP9_P71L,N_P199S,NSP2_M117V,NS3_I62T,N_M234I,Spike_S477N,NS3_L95F,NS3_Q57H,N_D401Y,NSP12_P323L,Spike_D614G,Spike_Q675H,NSP12_R173C)
hCoV-19CanadaABPHL-122152021	EPI_ISL_2169778	N	2021-04-10	2021-05-19	North America	Canada	Alberta	Human	unknown	unknown	unknown		Nasopharyngeal swab	unknown	Gap of 24 nucleotides when compared to the reference sequence. N without BLAST coverage.	warn	Alberta Precision Labs (APL)	Alberta Precision Labs (APL)	B.1.525	G	Surveillance testing	(Spike_H69del,NSP12_P323F,M_I82T,Spike_A67V,NSP3_T1189I,NSP6_G107del,E_L21F,NSP6_S106del,Spike_E484K,NSP6_F108del,Spike_Q52R,NS7a_F6L,Spike_V70del,Spike_D614G,Spike_Y144del,NSP16_K160R,Spike_F888L,Spike_Q677H)
hCoV-19CanadaABPHL-127672021	EPI_ISL_2170194	C	2021-04-10	2021-05-19	North America	Canada	Alberta	Human	unknown	unknown	unknown		Nasopharyngeal swab	unknown	Long stretches of NNNs (9.67% of overall sequence). Gap of 24 nucleotides when compared to the reference sequence.	alert	Alberta Precision Labs (APL)	Alberta Precision Labs (APL)	B.1.525	G	Surveillance testing	(Spike_H69del,NSP12_P323F,M_I82T,Spike_A67V,N_A12G,NSP3_T1189I,NSP6_G107del,E_L21F,NSP6_S106del,Spike_E484K,N_T205I,NSP6_F108del,Spike_Q52R,NS6_H3Y,NSP3_S1682F,Spike_V70del,Spike_D614G,Spike_Y144del,NSP16_K160R,Spike_F888L,Spike_Q677H)
hCoV-19CanadaABPHL-128502021	EPI_ISL_2170257	C	2021-04-10	2021-05-19	North America	Canada	Alberta	Human	unknown	unknown	unknown		Nasopharyngeal swab	unknown			Alberta Precision Labs (APL)	Alberta Precision Labs (APL)	B.1.438.1	GH	Surveillance testing	(NSP2_M117V,N_M234I,NSP3_P1228S,NS3_L95F,NS3_Q57H,N_D401Y,NSP12_Q822H,NSP12_P323L,Spike_D614G,Spike_Q675H)
hCoV-19CanadaABPHL-128552021	EPI_ISL_2170261	C	2021-04-10	2021-05-19	North America	Canada	Alberta	Human	unknown	unknown	unknown		Nasopharyngeal swab	unknown	Insertion of 4 nucleotides when compared to the reference sequence. Gap of 9 nucleotides when compared to the reference sequence.	info	Alberta Precision Labs (APL)	Alberta Precision Labs (APL)	P.1	GR	Surveillance testing	(Spike_R190S,NSP4_S184N,NSP6_S106del,Spike_H655Y,Spike_E484K,N_R203K,Spike_K417T,Spike_T1027I,Spike_D138Y,Spike_N501Y,NS3_S253P,Spike_L18F,N_P80R,Spike_T20N,NSP3_K977Q,NSP6_G107del,NSP6_F108del,NSP3_S370L,N_G204R,NS8_E92K,Spike_P26S,NSP12_P323L,Spike_D614G,Spike_V1176F,NSP13_E341D)
hCoV-19CanadaABPHL-128572021	EPI_ISL_2170262	C	2021-04-10	2021-05-19	North America	Canada	Alberta	Human	unknown	unknown	unknown		Nasopharyngeal swab	unknown	Gap of 24 nucleotides when compared to the reference sequence. N without BLAST coverage.	warn	Alberta Precision Labs (APL)	Alberta Precision Labs (APL)	B.1.525	G	Surveillance testing	(Spike_H69del,NSP12_P323F,M_I82T,Spike_A67V,NSP3_T1189I,NSP6_G107del,E_L21F,NSP6_S106del,Spike_E484K,NSP6_F108del,Spike_Q52R,NS7a_F6L,Spike_V70del,Spike_D614G,Spike_Y144del,NSP16_K160R,Spike_F888L,Spike_Q677H)
hCoV-19CanadaABPHL-128612021	EPI_ISL_2170265	C	2021-04-10	2021-05-19	North America	Canada	Alberta	Human	unknown	unknown	unknown		Nasopharyngeal swab	unknown	Insertion of 4 nucleotides when compared to the reference sequence. Gap of 9 nucleotides when compared to the reference sequence.	info	Alberta Precision Labs (APL)	Alberta Precision Labs (APL)	P.1	GR	Surveillance testing	(Spike_R190S,NSP4_S184N,NSP6_S106del,Spike_H655Y,Spike_E484K,N_R203K,Spike_K417T,Spike_T1027I,Spike_D138Y,Spike_N501Y,NSP3_R1820Q,NS3_S253P,Spike_L18F,N_P80R,Spike_T20N,NSP3_K977Q,NSP6_G107del,NSP6_F108del,NSP3_S370L,N_G204R,NS8_E92K,Spike_P26S,NSP12_P323L,Spike_D614G,Spike_V1176F,NS7a_V93F,NSP13_E341D)
hCoV-19CanadaABPHL-128622021	EPI_ISL_2170266	C	2021-04-10	2021-05-19	North America	Canada	Alberta	Human	unknown	unknown	unknown		Nasopharyngeal swab	unknown	Insertion of 4 nucleotides when compared to the reference sequence. Gap of 9 nucleotides when compared to the reference sequence.	info	Alberta Precision Labs (APL)	Alberta Precision Labs (APL)	P.1	GR	Surveillance testing	(Spike_R190S,NSP4_S184N,NSP6_S106del,Spike_H655Y,Spike_E484K,N_R203K,Spike_K417T,Spike_T1027I,Spike_D138Y,Spike_N501Y,Spike_V1133F,NS3_S253P,Spike_L18F,N_P80R,Spike_T20N,NSP3_K977Q,NSP6_G107del,NSP6_F108del,NSP3_S370L,N_G204R,NS8_E92K,Spike_P26S,NSP12_P323L,NSP3_G145S,Spike_D614G,Spike_V1176F,NSP13_E341D)
hCoV-19CanadaABPHL-129312021	EPI_ISL_2170315	C	2021-04-10	2021-05-19	North America	Canada	Alberta	Human	unknown	unknown	unknown		Nasopharyngeal swab	unknown	Stretches of NNNs (3.00% of overall sequence). Insertion of 4 nucleotides when compared to the reference sequence. Gap of 9 nucleotides when compared to the reference sequence. NSP16 without BLAST coverage.	warn	Alberta Precision Labs (APL)	Alberta Precision Labs (APL)	P.1	GR	Surveillance testing	(Spike_R190S,NSP4_S184N,Spike_I844V,NSP6_S106del,Spike_H655Y,Spike_E484K,N_R203K,Spike_K417T,Spike_T1027I,Spike_D138Y,Spike_N501Y,NS3_S253P,Spike_L18F,N_P80R,Spike_T20N,NSP3_K977Q,NSP6_G107del,NSP6_F108del,NSP3_S370L,N_G204R,NS8_E92K,Spike_P26S,NSP12_P323L,Spike_D614G,Spike_V1176F,NS7a_V93F,NSP13_E341D)
hCoV-19CanadaABPHL-129332021	EPI_ISL_2170317	C	2021-04-10	2021-05-19	North America	Canada	Alberta	Human	unknown	unknown	unknown		Nasopharyngeal swab	unknown	Long stretches of NNNs (5.18% of overall sequence). Insertion of 4 nucleotides when compared to the reference sequence. Gap of 9 nucleotides when compared to the reference sequence. NSP16 without BLAST coverage.	alert	Alberta Precision Labs (APL)	Alberta Precision Labs (APL)	P.1	GR	Surveillance testing	(Spike_R190S,NSP4_S184N,NSP6_S106del,Spike_H655Y,Spike_E484K,N_R203K,Spike_K417T,Spike_D138Y,Spike_N501Y,NS3_S253P,Spike_L18F,N_P80R,Spike_T20N,NSP3_K977Q,NSP6_G107del,NSP6_F108del,NSP3_S370L,N_G204R,NS8_E92K,Spike_P26S,NSP12_P323L,Spike_D614G,NS7a_V93F,NSP13_E341D)
hCoV-19CanadaABPHL-129342021	EPI_ISL_2170318	C	2021-04-10	2021-05-19	North America	Canada	Alberta	Human	unknown	unknown	unknown		Nasopharyngeal swab	unknown	Long stretches of NNNs (6.52% of overall sequence). Insertion of 4 nucleotides when compared to the reference sequence. Gap of 9 nucleotides when compared to the reference sequence. NSP16 without BLAST coverage.	alert	Alberta Precision Labs (APL)	Alberta Precision Labs (APL)	P.1	GR	Surveillance testing	(Spike_R190S,NSP4_S184N,NSP6_S106del,Spike_H655Y,Spike_E484K,N_R203K,Spike_K417T,Spike_D138Y,Spike_N501Y,NS3_S253P,Spike_L18F,N_P80R,Spike_T20N,NSP3_K977Q,NSP6_G107del,NSP6_F108del,NSP3_S370L,N_G204R,NS8_E92K,Spike_P26S,NSP12_P323L,Spike_D614G,NS7a_V93F,NSP13_E341D)
hCoV-19CanadaABPHL-129362021	EPI_ISL_2170319	C	2021-04-10	2021-05-19	North America	Canada	Alberta	Human	unknown	unknown	unknown		Nasopharyngeal swab	unknown	Long stretches of NNNs (6.52% of overall sequence). Insertion of 4 nucleotides when compared to the reference sequence. Gap of 9 nucleotides when compared to the reference sequence. NSP16 without BLAST coverage.	alert	Alberta Precision Labs (APL)	Alberta Precision Labs (APL)	P.1	GR	Surveillance testing	(Spike_R190S,NSP4_S184N,NSP6_S106del,Spike_H655Y,Spike_E484K,N_R203K,Spike_K417T,NSP13_A296S,Spike_D138Y,Spike_N501Y,NS3_S253P,Spike_L18F,N_P80R,Spike_T20N,NSP3_K977Q,NSP6_G107del,NSP6_F108del,NSP3_S370L,N_G204R,NS8_E92K,Spike_P26S,NSP3_S40F,NSP12_P323L,Spike_D614G,NSP14_P142S,NS7a_V93F,NSP13_E341D)
hCoV-19CanadaABPHL-129372021	EPI_ISL_2170320	C	2021-04-10	2021-05-19	North America	Canada	Alberta	Human	unknown	unknown	unknown		Nasopharyngeal swab	unknown	Long stretches of NNNs (6.52% of overall sequence). Insertion of 4 nucleotides when compared to the reference sequence. Gap of 9 nucleotides when compared to the reference sequence. NSP16 without BLAST coverage.	alert	Alberta Precision Labs (APL)	Alberta Precision Labs (APL)	P.1	GR	Surveillance testing	(Spike_R190S,NSP4_S184N,NSP6_S106del,Spike_H655Y,Spike_E484K,N_R203K,Spike_K417T,Spike_D138Y,Spike_N501Y,NS3_S253P,Spike_L18F,N_P80R,Spike_T20N,NSP3_K977Q,NSP6_G107del,NSP6_F108del,NSP3_S370L,N_G204R,NS8_E92K,NSP9_T21I,Spike_P26S,NSP12_P323L,Spike_D614G,NS7a_V93F,NSP13_E341D)
hCoV-19CanadaABPHL-129392021	EPI_ISL_2170321	C	2021-04-10	2021-05-19	North America	Canada	Alberta	Human	unknown	unknown	unknown		Nasopharyngeal swab	unknown	Long stretches of NNNs (6.52% of overall sequence). Insertion of 4 nucleotides when compared to the reference sequence. Gap of 9 nucleotides when compared to the reference sequence. NSP16 without BLAST coverage.	alert	Alberta Precision Labs (APL)	Alberta Precision Labs (APL)	P.1	GR	Surveillance testing	(Spike_R190S,NSP4_S184N,NSP6_S106del,Spike_H655Y,Spike_E484K,N_R203K,Spike_K417T,Spike_D138Y,Spike_N501Y,NS3_S253P,Spike_L18F,N_P80R,Spike_T20N,NSP3_K977Q,NSP6_G107del,NSP6_F108del,NSP3_S370L,N_G204R,NS8_E92K,Spike_P26S,NSP12_P323L,Spike_D614G,NS7a_V93F,NSP13_E341D)
hCoV-19CanadaABPHL-129442021	EPI_ISL_2170325	C	2021-04-10	2021-05-19	North America	Canada	Alberta	Human	unknown	unknown	unknown		Nasopharyngeal swab	unknown	NS3_G254stop results in 8.0% truncation of the protein sequence. Gap of 18 nucleotides when compared to the reference sequence.	info	Alberta Precision Labs (APL)	Alberta Precision Labs (APL)	B.1.351	GH	Surveillance testing	(E_P71L,NSP3_K837N,NS3_G254stop,Spike_K417N,NSP6_S106del,Spike_E484K,Spike_A701V,Spike_N501Y,Spike_A243del,Spike_L18F,Spike_D215G,Spike_L244del,NSP6_G107del,N_T205I,NSP6_F108del,Spike_L242del,NS3_Q57H,NSP2_T85I,Spike_D80A,NS3_W131L,NSP5_K90R,Spike_D614G,NSP12_P323H,NS3_S171L)
hCoV-19CanadaABPHL-129452021	EPI_ISL_2170326	C	2021-04-10	2021-05-19	North America	Canada	Alberta	Human	unknown	unknown	unknown		Nasopharyngeal swab	unknown	Long stretches of NNNs (6.52% of overall sequence). Insertion of 4 nucleotides when compared to the reference sequence. Gap of 9 nucleotides when compared to the reference sequence. NSP16 without BLAST coverage.	alert	Alberta Precision Labs (APL)	Alberta Precision Labs (APL)	P.1	GR	Surveillance testing	(Spike_R190S,NSP4_S184N,NSP6_S106del,Spike_H655Y,Spike_E484K,N_R203K,Spike_K417T,Spike_D138Y,Spike_N501Y,NS3_S253P,Spike_L18F,N_P80R,Spike_T20N,NSP3_K977Q,NSP6_G107del,NSP6_F108del,NSP3_S370L,N_G204R,NS8_E92K,Spike_P26S,NSP12_P323L,Spike_D614G,NS7a_V93F,NSP13_E341D)
hCoV-19CanadaABPHL-129572021	EPI_ISL_2170332	C	2021-04-10	2021-05-19	North America	Canada	Alberta	Human	unknown	unknown	unknown		Nasopharyngeal swab	unknown	Stretches of NNNs (3.00% of overall sequence). Insertion of 4 nucleotides when compared to the reference sequence. Gap of 9 nucleotides when compared to the reference sequence. NSP16 without BLAST coverage.	warn	Alberta Precision Labs (APL)	Alberta Precision Labs (APL)	P.1	GR	Surveillance testing	(Spike_R190S,NSP4_S184N,NSP6_S106del,Spike_H655Y,Spike_E484K,N_R203K,Spike_K417T,Spike_T1027I,Spike_D138Y,Spike_N501Y,NS3_S253P,Spike_S1252F,Spike_L18F,N_P80R,Spike_T20N,NSP3_K977Q,NSP6_G107del,NSP6_F108del,NSP3_S370L,N_G204R,NS8_E92K,Spike_P26S,NSP12_P323L,Spike_D614G,Spike_V1176F,NSP13_E341D)
hCoV-19CanadaABPHL-129672021	EPI_ISL_2170340	C	2021-04-10	2021-05-19	North America	Canada	Alberta	Human	unknown	unknown	unknown		Nasopharyngeal swab	unknown			Alberta Precision Labs (APL)	Alberta Precision Labs (APL)	B.1.438.1	GH	Surveillance testing	(NSP2_M117V,N_M234I,NS3_L95F,Spike_T859I,NS3_Q57H,N_D401Y,NSP12_P112S,NSP14_S137I,NSP12_P323L,NSP3_H1274Y,Spike_D614G,Spike_Q675H)
hCoV-19CanadaABPHL-129752021	EPI_ISL_2170348	C	2021-04-10	2021-05-19	North America	Canada	Alberta	Human	unknown	unknown	unknown		Nasopharyngeal swab	unknown	NS7a_Q62stop results in 49.6% truncation of the protein sequence. NS8_Q27stop results in 78.5% truncation of the protein sequence. Gap of 19 nucleotides when compared to the reference sequence.	info	Alberta Precision Labs (APL)	Alberta Precision Labs (APL)	B.1.1.7	GRY	Surveillance testing	(Spike_H69del,NS8_Q27stop,NSP3_T183I,Spike_T716I,NSP6_S106del,N_R203K,Spike_A570D,Spike_L5F,NSP6_A161V,Spike_N501Y,NSP3_I1412T,NS8_R52I,Spike_P681H,Spike_Y144del,NS7a_Q62stop,NSP6_G107del,NSP3_A890D,Spike_D1118H,NSP6_F108del,NS8_Y73C,N_G204R,NSP16_P215L,Spike_V70del,NS3_T151I,NSP12_P323L,NSP16_R216N,Spike_D614G,N_D3L,Spike_S982A,N_S235F)
hCoV-19CanadaABPHL-129762021	EPI_ISL_2170349	C	2021-04-10	2021-05-19	North America	Canada	Alberta	Human	unknown	unknown	unknown		Nasopharyngeal swab	unknown			Alberta Precision Labs (APL)	Alberta Precision Labs (APL)	B.1.438.1	GH	Surveillance testing	(NSP9_P71L,N_P199S,NSP2_M117V,NS3_I62T,N_M234I,Spike_S477N,NS3_L95F,NS3_Q57H,N_D401Y,NSP3_K1693N,NSP12_P323L,Spike_D614G,Spike_Q675H,NSP12_R173C)
hCoV-19CanadaABPHL-129872021	EPI_ISL_2170360	C	2021-04-10	2021-05-19	North America	Canada	Alberta	Human	unknown	unknown	unknown		Nasopharyngeal swab	unknown			Alberta Precision Labs (APL)	Alberta Precision Labs (APL)	B.1.438.1	GH	Surveillance testing	(NSP9_P71L,N_P199S,NSP2_M117V,NS3_I62T,N_M234I,Spike_S477N,NS3_L95F,NS3_Q57H,N_D401Y,NSP12_P323L,Spike_D614G,Spike_Q675H,NSP12_R173C)
hCoV-19CanadaABPHL-130122021	EPI_ISL_2170385	C	2021-04-10	2021-05-19	North America	Canada	Alberta	Human	unknown	unknown	unknown		Nasopharyngeal swab	unknown			Alberta Precision Labs (APL)	Alberta Precision Labs (APL)	B.1.438.1	GH	Surveillance testing	(NSP2_M117V,N_R203S,N_M234I,NSP3_T1677I,NSP14_S218A,NS3_L95F,NS3_Q57H,N_D401Y,NSP12_P323L,Spike_D614G,NSP6_L37F,Spike_Q675H,NSP2_M135I)
hCoV-19CanadaABPHL-130212021	EPI_ISL_2170393	C	2021-04-10	2021-05-19	North America	Canada	Alberta	Human	unknown	unknown	unknown		Nasopharyngeal swab	unknown	Insertion of 4 nucleotides when compared to the reference sequence. Gap of 9 nucleotides when compared to the reference sequence.	info	Alberta Precision Labs (APL)	Alberta Precision Labs (APL)	P.1	GR	Surveillance testing	(Spike_R190S,NSP4_S184N,NSP6_S106del,Spike_H655Y,Spike_E484K,N_R203K,Spike_K417T,Spike_T1027I,Spike_D138Y,Spike_N501Y,NS3_S253P,Spike_L18F,N_P80R,Spike_T20N,NSP3_K977Q,NSP6_G107del,NSP6_F108del,NSP3_S370L,N_G204R,NS8_E92K,Spike_P26S,NSP12_P323L,Spike_D614G,Spike_V1176F,NSP13_E341D)
hCoV-19CanadaABPHL-130222021	EPI_ISL_2170394	C	2021-04-10	2021-05-19	North America	Canada	Alberta	Human	unknown	unknown	unknown		Nasopharyngeal swab	unknown			Alberta Precision Labs (APL)	Alberta Precision Labs (APL)	B.1.438.1	GH	Surveillance testing	(NSP2_M117V,N_M234I,NS3_L95F,Spike_T859I,NS3_Q57H,N_D401Y,NSP12_P112S,NSP14_S137I,NSP12_P323L,NSP3_H1274Y,Spike_D614G,Spike_Q675H)
hCoV-19CanadaABPHL-130402021	EPI_ISL_2170400	C	2021-04-10	2021-05-19	North America	Canada	Alberta	Human	unknown	unknown	unknown		Nasopharyngeal swab	unknown	Insertion of 4 nucleotides when compared to the reference sequence. Gap of 9 nucleotides when compared to the reference sequence.	info	Alberta Precision Labs (APL)	Alberta Precision Labs (APL)	P.1	GR	Surveillance testing	(Spike_R190S,NSP4_S184N,Spike_I844V,NSP6_S106del,Spike_H655Y,Spike_E484K,N_R203K,Spike_K417T,Spike_T1027I,NSP13_A296S,Spike_D138Y,Spike_N501Y,NS3_S253P,Spike_L18F,N_P80R,Spike_T20N,NSP3_K977Q,NSP12_D738Y,NSP6_G107del,NSP6_F108del,NSP3_S370L,N_G204R,NS8_E92K,Spike_P26S,NSP12_P323L,Spike_D614G,NSP14_P142S,Spike_V1176F,NS7a_V93F,NSP13_E341D)
hCoV-19CanadaABPHL-130572021	EPI_ISL_2170403	C	2021-04-10	2021-05-19	North America	Canada	Alberta	Human	unknown	unknown	unknown		Nasopharyngeal swab	unknown			Alberta Precision Labs (APL)	Alberta Precision Labs (APL)	B.1.438.1	GH	Surveillance testing	(NSP2_M117V,N_P6L,N_M234I,NS8_F120V,NS3_L95F,NS8_I121L,NS3_Q57H,N_D401Y,NSP6_Y80C,NS7a_L17F,NSP2_I387M,NSP12_P323L,Spike_D614G,NSP14_P297S,Spike_Q675H,Spike_A653V)
hCoV-19CanadaABPHL-131052021	EPI_ISL_2170437	C	2021-04-10	2021-05-19	North America	Canada	Alberta	Human	unknown	unknown	unknown		Nasopharyngeal swab	unknown			Alberta Precision Labs (APL)	Alberta Precision Labs (APL)	B.1.438.1	GH	Surveillance testing	(NSP9_P71L,N_P199S,NSP2_M117V,NS3_I62T,N_M234I,Spike_S477N,NS3_L95F,NS3_Q57H,N_D401Y,NSP12_P323L,Spike_D614G,Spike_Q675H,NSP12_R173C)
hCoV-19CanadaABPHL-131062021	EPI_ISL_2170438	C	2021-04-10	2021-05-19	North America	Canada	Alberta	Human	unknown	unknown	unknown		Nasopharyngeal swab	unknown			Alberta Precision Labs (APL)	Alberta Precision Labs (APL)	B.1.438.1	GH	Surveillance testing	(NSP9_P71L,N_P199S,NSP2_M117V,NS3_I62T,N_M234I,Spike_S477N,NS3_L95F,NS3_Q57H,N_D401Y,NSP3_K1693N,NSP12_P323L,Spike_D614G,Spike_Q675H,NSP12_R173C)
hCoV-19CanadaABPHL-131572021	EPI_ISL_2170473	C	2021-04-10	2021-05-19	North America	Canada	Alberta	Human	unknown	unknown	unknown		Nasopharyngeal swab	unknown	Stretches of NNNs (2.99% of overall sequence). Insertion of 4 nucleotides when compared to the reference sequence. Gap of 9 nucleotides when compared to the reference sequence. NSP16 without BLAST coverage.	warn	Alberta Precision Labs (APL)	Alberta Precision Labs (APL)	P.1	GR	Surveillance testing	(Spike_R190S,NSP4_S184N,NSP6_S106del,Spike_H655Y,Spike_E484K,N_R203K,Spike_K417T,Spike_T1027I,Spike_D138Y,Spike_N501Y,NSP3_K945E,NS3_S253P,Spike_L18F,N_P80R,Spike_T20N,NSP3_K977Q,NSP6_G107del,NSP6_F108del,NSP3_S370L,N_G204R,NS8_E92K,Spike_A942S,Spike_P26S,NSP12_P323L,Spike_D614G,Spike_V1176F,NS7a_V93F,NSP13_E341D)
hCoV-19CanadaABPHL-131592021	EPI_ISL_2170474	C	2021-04-10	2021-05-19	North America	Canada	Alberta	Human	unknown	unknown	unknown		Nasopharyngeal swab	unknown	Gap of 18 nucleotides when compared to the reference sequence.	info	Alberta Precision Labs (APL)	Alberta Precision Labs (APL)	B.1.351	GH	Surveillance testing	(E_P71L,NSP3_K837N,Spike_A67V,NSP3_N1778S,Spike_K417N,NSP6_S106del,Spike_E484K,NSP13_I151V,Spike_A701V,Spike_N501Y,NSP3_P1228L,Spike_A243del,Spike_L18F,Spike_D215G,Spike_L244del,NSP6_G107del,NSP3_L1304F,N_T205I,NSP6_F108del,Spike_L242del,NS3_Q57H,NSP2_T85I,Spike_D80A,NSP12_A423V,NSP3_L1035F,NSP12_P323L,NSP5_K90R,Spike_D614G,NS3_S171L)
hCoV-19CanadaABPHL-131672021	EPI_ISL_2170481	C	2021-04-10	2021-05-19	North America	Canada	Alberta	Human	unknown	unknown	unknown		Nasopharyngeal swab	unknown	Insertion of 4 nucleotides when compared to the reference sequence. Gap of 9 nucleotides when compared to the reference sequence.	info	Alberta Precision Labs (APL)	Alberta Precision Labs (APL)	P.1	GR	Surveillance testing	(Spike_R190S,NSP4_S184N,Spike_I844V,NSP6_S106del,Spike_H655Y,Spike_E484K,N_R203K,Spike_K417T,Spike_T1027I,Spike_D138Y,Spike_N501Y,NS3_S253P,Spike_L18F,N_P80R,Spike_T20N,NSP3_K977Q,NSP6_G107del,NSP6_F108del,NSP3_S370L,N_G204R,NS8_E92K,Spike_P26S,NSP12_P323L,Spike_D614G,Spike_V1176F,NS7a_V93F,NSP13_E341D)
hCoV-19CanadaABPHL-133212021	EPI_ISL_2170594	C	2021-04-10	2021-05-19	North America	Canada	Alberta	Human	unknown	unknown	unknown		Nasopharyngeal swab	unknown	Long stretches of NNNs (9.52% of overall sequence). NS8_Q27stop results in 78.5% truncation of the protein sequence. Gap of 19 nucleotides when compared to the reference sequence.	alert	Alberta Precision Labs (APL)	Alberta Precision Labs (APL)	B.1.1.7	GR	Surveillance testing	(Spike_H69del,NS8_Q27stop,NSP3_T1465I,NSP3_T183I,Spike_T716I,NSP6_S106del,N_R203K,Spike_A570D,Spike_L5F,NS8_R52I,Spike_P681H,Spike_Y144del,NSP6_G107del,NSP3_A890D,Spike_D1118H,NSP6_F108del,NS8_Y73C,N_G204R,Spike_V70del,NS3_T151I,NSP12_P323L,Spike_D614G,N_D3L,Spike_S982A,N_S235F)
hCoV-19CanadaABPHL-133232021	EPI_ISL_2170595	C	2021-04-10	2021-05-19	North America	Canada	Alberta	Human	unknown	unknown	unknown		Nasopharyngeal swab	unknown	Long stretches of NNNs (6.71% of overall sequence).	alert	Alberta Precision Labs (APL)	Alberta Precision Labs (APL)	B.1.438.1	GH	Surveillance testing	(NSP2_M117V,N_P6L,N_M234I,NSP3_D309G,NS3_L95F,NS3_Q57H,NSP6_Y80C,NS7a_L17F,NSP2_I387M,NSP12_P323L,Spike_D614G,Spike_Q675H,Spike_A653V)
hCoV-19CanadaABPHL-133242021	EPI_ISL_2170596	C	2021-04-10	2021-05-19	North America	Canada	Alberta	Human	unknown	unknown	unknown		Nasopharyngeal swab	unknown	Stretches of NNNs (3.02% of overall sequence).	warn	Alberta Precision Labs (APL)	Alberta Precision Labs (APL)	B.1.438.1	GH	Surveillance testing	(NSP2_M117V,N_P6L,N_M234I,NS3_L95F,NS3_Q57H,NSP6_Y80C,NS7a_L17F,NSP2_I387M,NSP12_P323L,Spike_D614G,NSP12_A923S,Spike_Q675H,Spike_A653V)
hCoV-19CanadaABPHL-133262021	EPI_ISL_2170597	C	2021-04-10	2021-05-19	North America	Canada	Alberta	Human	unknown	unknown	unknown		Nasopharyngeal swab	unknown	Long stretches of NNNs (9.89% of overall sequence).	alert	Alberta Precision Labs (APL)	Alberta Precision Labs (APL)	B.1.438.1	GH	Surveillance testing	(NSP2_M117V,N_P6L,Spike_S71F,N_M234I,NS3_L95F,NS3_Q57H,NSP6_Y80C,NS7a_L17F,NSP2_I387M,NSP12_P323L,Spike_D614G,NSP3_A861V,Spike_Q675H,Spike_A653V)
hCoV-19CanadaABPHL-133282021	EPI_ISL_2170598	C	2021-04-10	2021-05-19	North America	Canada	Alberta	Human	unknown	unknown	unknown		Nasopharyngeal swab	unknown	Long stretches of NNNs (5.61% of overall sequence). NS8_Q27stop results in 78.5% truncation of the protein sequence. Gap of 19 nucleotides when compared to the reference sequence.	alert	Alberta Precision Labs (APL)	Alberta Precision Labs (APL)	B.1.1.7	GRY	Surveillance testing	(Spike_H69del,NS8_Q27stop,NSP3_T183I,Spike_T716I,NSP6_S106del,N_R203K,Spike_A570D,N_T325I,NSP3_P1103S,Spike_N501Y,NSP3_I1412T,NS8_R52I,Spike_P681H,Spike_Y144del,NSP2_L550F,Spike_I712V,NSP6_G107del,NSP3_A890D,NSP3_D464Y,Spike_D1118H,NSP6_F108del,NS8_Y73C,NS3_V29F,N_G204R,Spike_V70del,NSP12_P323L,Spike_D614G,N_D3L,Spike_S982A,N_S235F)
hCoV-19CanadaABPHL-133292021	EPI_ISL_2170599	C	2021-04-10	2021-05-19	North America	Canada	Alberta	Human	unknown	unknown	unknown		Nasopharyngeal swab	unknown	Stretches of NNNs (1.00% of overall sequence).	warn	Alberta Precision Labs (APL)	Alberta Precision Labs (APL)	B.1.438.1	GH	Surveillance testing	(NSP2_M117V,NSP3_Y647C,N_M234I,NS3_W69L,NS3_L95F,NS7a_P34S,NS3_S74F,NS3_Q57H,N_D401Y,NSP3_T204I,Spike_I233V,NSP12_P323L,Spike_D614G,Spike_Q675H)
hCoV-19CanadaABPHL-133302021	EPI_ISL_2170600	C	2021-04-10	2021-05-19	North America	Canada	Alberta	Human	unknown	unknown	unknown		Nasopharyngeal swab	unknown	Stretches of NNNs (2.33% of overall sequence).	warn	Alberta Precision Labs (APL)	Alberta Precision Labs (APL)	B.1.438.1	GH	Surveillance testing	(NSP2_M117V,NSP12_H892Y,Spike_S1242I,NSP3_S166I,N_M234I,NSP3_M988I,NS3_L95F,NS7a_P34S,NS3_Q57H,N_D401Y,NSP12_P112S,NS3_L108F,NSP14_S137I,NSP12_P323L,Spike_D614G,Spike_Q675H)
hCoV-19CanadaABPHL-133312021	EPI_ISL_2170601	C	2021-04-10	2021-05-19	North America	Canada	Alberta	Human	unknown	unknown	unknown		Nasopharyngeal swab	unknown	Stretches of NNNs (3.54% of overall sequence).	warn	Alberta Precision Labs (APL)	Alberta Precision Labs (APL)	B.1.438.1	GH	Surveillance testing	(NSP2_M117V,NSP12_H892Y,Spike_S1242I,NSP3_S166I,N_M234I,NS3_L95F,NS3_Q57H,NSP12_P112S,NSP14_S137I,NSP12_P323L,Spike_D614G,Spike_Q675H)
hCoV-19CanadaABPHL-133322021	EPI_ISL_2170602	C	2021-04-10	2021-05-19	North America	Canada	Alberta	Human	unknown	unknown	unknown		Nasopharyngeal swab	unknown	Stretches of NNNs (2.49% of overall sequence). NS3_E266stop results in 3.6% truncation of the protein sequence. NS8_Q27stop results in 78.5% truncation of the protein sequence. Gap of 19 nucleotides when compared to the reference sequence.	warn	Alberta Precision Labs (APL)	Alberta Precision Labs (APL)	B.1.1.7	GRY	Surveillance testing	(Spike_H69del,NS8_Q27stop,NSP3_T183I,Spike_T716I,NSP6_S106del,N_R203K,Spike_A570D,NSP3_T3I,Spike_N501Y,NSP3_I1412T,NS8_R52I,Spike_P681H,Spike_Y144del,NSP3_R1518K,NSP9_P83L,NSP6_G107del,NSP3_A890D,NS3_E266stop,Spike_D1118H,NSP6_F108del,NS8_Y73C,N_G204R,Spike_V70del,NSP12_P323L,Spike_D614G,N_D3L,Spike_S982A,N_S235F)
hCoV-19CanadaABPHL-135172021	EPI_ISL_2170737	C	2021-04-10	2021-05-19	North America	Canada	Alberta	Human	unknown	unknown	unknown		Nasopharyngeal swab	unknown	Long stretches of NNNs (7.12% of overall sequence). NS8_Q27stop results in 78.5% truncation of the protein sequence. Gap of 19 nucleotides when compared to the reference sequence. NS7b without BLAST coverage.	alert	Alberta Precision Labs (APL)	Alberta Precision Labs (APL)	B.1.1.7	GRY	Surveillance testing	(Spike_H69del,NS8_Q27stop,NSP3_T183I,Spike_T716I,NSP6_S106del,N_R203K,Spike_A570D,Spike_N501Y,NS8_R52I,Spike_P681H,Spike_Y144del,NSP12_P227L,NSP6_G107del,NSP3_A890D,Spike_D1118H,NSP6_F108del,NS8_Y73C,NSP3_M1441I,N_G204R,NSP3_T864I,Spike_V70del,NSP12_P323L,Spike_D614G,N_D3L,Spike_S982A,N_S235F)
hCoV-19CanadaABPHL-135182021	EPI_ISL_2170738	C	2021-04-10	2021-05-19	North America	Canada	Alberta	Human	unknown	unknown	unknown		Nasopharyngeal swab	unknown	Long stretches of NNNs (5.04% of overall sequence).	alert	Alberta Precision Labs (APL)	Alberta Precision Labs (APL)	B.1.438.1	GH	Surveillance testing	(NSP2_M117V,Spike_S1242I,NSP3_S166I,N_M234I,NS3_L95F,NS3_Q57H,NSP12_P112S,NSP14_S137I,NSP12_P323L,Spike_D614G,Spike_Q675H,NSP12_V354L)
hCoV-19CanadaABPHL-135192021	EPI_ISL_2170739	C	2021-04-10	2021-05-19	North America	Canada	Alberta	Human	unknown	unknown	unknown		Nasopharyngeal swab	unknown	Stretches of NNNs (2.86% of overall sequence). NS8_Q27stop results in 78.5% truncation of the protein sequence. Gap of 19 nucleotides when compared to the reference sequence.	warn	Alberta Precision Labs (APL)	Alberta Precision Labs (APL)	B.1.1.7	GRY	Surveillance testing	(Spike_H69del,NS8_Q27stop,NSP3_T183I,NSP3_A1305V,Spike_T716I,NSP6_S106del,N_R203K,Spike_A570D,Spike_L5F,Spike_N501Y,NSP3_I1412T,NS8_R52I,Spike_P681H,Spike_Y144del,NSP6_G107del,NSP3_A890D,Spike_D1118H,NSP6_F108del,NS8_Y73C,N_G204R,Spike_V70del,NS3_T151I,Spike_A1222T,NSP12_P323L,NS8_V114I,Spike_D614G,N_D3L,Spike_S982A,N_S235F)
hCoV-19CanadaABPHL-135202021	EPI_ISL_2170740	C	2021-04-10	2021-05-19	North America	Canada	Alberta	Human	unknown	unknown	unknown		Nasopharyngeal swab	unknown	Long stretches of NNNs (9.41% of overall sequence). NS8_K68stop results in 44.6% truncation of the protein sequence. NS8_Q27stop results in 78.5% truncation of the protein sequence. Gap of 19 nucleotides when compared to the reference sequence. NS7a without BLAST coverage. NS6 without BLAST coverage.	alert	Alberta Precision Labs (APL)	Alberta Precision Labs (APL)	B.1.1.7	G	Surveillance testing	(Spike_H69del,NS8_Q27stop,NSP3_T183I,Spike_T716I,NS8_K68stop,NSP6_S106del,Spike_A570D,Spike_N501Y,NSP3_I1412T,NS8_R52I,Spike_P681H,Spike_Y144del,NS8_C61F,NSP12_P227L,NSP6_G107del,NSP3_A890D,Spike_D1118H,NSP6_F108del,NS8_Y73C,NSP3_M1441I,NSP3_T864I,Spike_V70del,NSP12_P323L,Spike_D614G,N_D3L,Spike_S982A,N_S235F)
hCoV-19CanadaABPHL-135222021	EPI_ISL_2170741	C	2021-04-10	2021-05-19	North America	Canada	Alberta	Human	unknown	unknown	unknown		Nasopharyngeal swab	unknown	Long stretches of NNNs (5.77% of overall sequence). NS8_Q27stop results in 78.5% truncation of the protein sequence. Gap of 19 nucleotides when compared to the reference sequence.	alert	Alberta Precision Labs (APL)	Alberta Precision Labs (APL)	B.1.1.7	GRY	Surveillance testing	(Spike_H69del,NS8_Q27stop,NSP3_T183I,Spike_T716I,NSP6_S106del,N_R203K,Spike_A570D,N_T325I,NSP3_P1103S,Spike_N501Y,NSP3_I1412T,NS8_R52I,Spike_P681H,Spike_Y144del,NSP2_L550F,Spike_I712V,NSP6_G107del,NSP3_A890D,NSP3_D464Y,Spike_D1118H,NSP6_F108del,NS8_Y73C,N_G204R,Spike_V70del,NSP12_P323L,Spike_D614G,N_D3L,Spike_S982A,N_S235F)
hCoV-19CanadaABPHL-135232021	EPI_ISL_2170742	C	2021-04-10	2021-05-19	North America	Canada	Alberta	Human	unknown	unknown	unknown		Nasopharyngeal swab	unknown	Stretches of NNNs (1.60% of overall sequence). NS8_Q27stop results in 78.5% truncation of the protein sequence. Gap of 19 nucleotides when compared to the reference sequence.	warn	Alberta Precision Labs (APL)	Alberta Precision Labs (APL)	B.1.1.7	GRY	Surveillance testing	(Spike_H69del,NS8_Q27stop,NSP3_T183I,Spike_T716I,NSP6_S106del,N_R203K,Spike_A570D,Spike_L5F,Spike_N501Y,NSP3_I1412T,NS8_R52I,Spike_P681H,Spike_Y144del,NSP6_G107del,NSP3_A890D,Spike_D1118H,NSP6_F108del,NS8_Y73C,N_G204R,Spike_V70del,NS3_T151I,NSP12_P323L,Spike_D614G,N_D3L,Spike_S982A,N_S235F)
hCoV-19CanadaABPHL-135242021	EPI_ISL_2170743	C	2021-04-10	2021-05-19	North America	Canada	Alberta	Human	unknown	unknown	unknown		Nasopharyngeal swab	unknown	Long stretches of NNNs (5.69% of overall sequence). NS8_Q27stop results in 78.5% truncation of the protein sequence. Gap of 19 nucleotides when compared to the reference sequence.	alert	Alberta Precision Labs (APL)	Alberta Precision Labs (APL)	B.1.1.7	GR	Surveillance testing	(Spike_H69del,NS8_Q27stop,NSP3_T183I,Spike_T716I,NSP6_S106del,N_R203K,Spike_A570D,Spike_L5F,NSP3_I1412T,NS8_R52I,Spike_P681H,Spike_Y144del,NSP6_G107del,NSP3_A890D,Spike_D1118H,NSP6_F108del,NS8_Y73C,N_G204R,Spike_V70del,NS3_T151I,Spike_A1222T,NSP12_P323L,Spike_D614G,N_D3L,Spike_S982A,N_S235F)
hCoV-19CanadaABPHL-135252021	EPI_ISL_2170744	C	2021-04-10	2021-05-19	North America	Canada	Alberta	Human	unknown	unknown	unknown		Nasopharyngeal swab	unknown	Stretches of NNNs (1.31% of overall sequence). Gap of 3 nucleotides when compared to the reference sequence.	warn	Alberta Precision Labs (APL)	Alberta Precision Labs (APL)	B.1.36	GH	Surveillance testing	(NSP3_N1263del,NSP6_Q208H,NSP3_T1348I,N_S194L,NS3_Q57H,NSP12_P323L,Spike_D614G,N_T391I)
hCoV-19/Canada/NL-NML-43009/2021	EPI_ISL_2161785	C	2021-04-09	2021-05-19	North America	Canada	Newfoundland and Labrador	Human		37	Asymptomatic	Nasopharyngeal swab	Nanopore MinION	ARTIC Network Protocol v1	Gap of 18 nucleotides when compared to the reference sequence.	info	Dr. Leonard A. Miller Centre for Health Services	National Microbiology Laboratory (NML)	B.1.351	GH		(E_P71L
hCoV-19/Canada/NL-NML-43010/2021	EPI_ISL_2161786	C	2021-04-09	2021-05-19	North America	Canada	Newfoundland and Labrador	Human		1	Symptomatic	Nasopharyngeal swab	Nanopore MinION	ARTIC Network Protocol v1	Gap of 18 nucleotides when compared to the reference sequence.	info	Dr. Leonard A. Miller Centre for Health Services	National Microbiology Laboratory (NML)	B.1.351	GH		(E_P71L
hCoV-19/Canada/NL-NML-43011/2021	EPI_ISL_2161787	C	2021-04-09	2021-05-19	North America	Canada	Newfoundland and Labrador	Human		13	Asymptomatic	Nasopharyngeal swab	Nanopore MinION	ARTIC Network Protocol v1	Gap of 18 nucleotides when compared to the reference sequence.	info	Dr. Leonard A. Miller Centre for Health Services	National Microbiology Laboratory (NML)	B.1.351	GH		(E_P71L
hCoV-19/Canada/NS-NML-42281/2021	EPI_ISL_2162031	C	2021-04-09	2021-05-19	North America	Canada	Nova Scotia	Human	Male	36	unknown	Nasopharyngeal swab	Nanopore MinION	ARTIC Network Protocol v1			QEII Health Sciences Centre	National Microbiology Laboratory (NML)	B.1.1.368	GR		(N_D377Y,N_E31G,NSP3_P1044S,NSP4_S481L,NSP15_A81V,N_R203K,NSP3_T799I,N_G204L,NS3_Q213K,Spike_V1228I,NSP12_P323L,Spike_D614G,NS7b_A15S)
hCoV-19/Canada/NS-NML-42290/2021	EPI_ISL_2162039	C	2021-04-09	2021-05-19	North America	Canada	Nova Scotia	Human	Female	89	unknown	Nasopharyngeal swab	Nanopore MinION	ARTIC Network Protocol v1	NS8_K68stop results in 44.6% truncation of the protein sequence. NS8_Q27stop results in 78.5% truncation of the protein sequence. Gap of 19 nucleotides when compared to the reference sequence.	info	QEII Health Sciences Centre	National Microbiology Laboratory (NML)	B.1.1.7	GRY		(Spike_H69del,NS8_Q27stop,NSP3_T183I,Spike_T716I,NS8_K68stop,NSP6_S106del,N_R203K,Spike_A570D,Spike_N501Y,NSP3_I1412T,NS8_R52I,Spike_P681H,Spike_Y144del,NSP12_P227L,NSP6_G107del,NSP3_A890D,Spike_D1118H,NSP6_F108del,NS8_Y73C,NSP3_M1441I,N_G204R,Spike_V70del,NSP12_P323L,Spike_D614G,N_D3L,Spike_S982A,N_S235F)
hCoV-19/Canada/NS-NML-42298/2021	EPI_ISL_2162046	C	2021-04-09	2021-05-19	North America	Canada	Nova Scotia	Human	Female	55	unknown	Nasopharyngeal swab	Nanopore MinION	ARTIC Network Protocol v1	NS8_K68stop results in 44.6% truncation of the protein sequence. NS8_Q27stop results in 78.5% truncation of the protein sequence. Gap of 19 nucleotides when compared to the reference sequence.	info	QEII Health Sciences Centre	National Microbiology Laboratory (NML)	B.1.1.7	GRY		(Spike_H69del,NS8_Q27stop,NSP3_T183I,Spike_T716I,NS8_K68stop,NSP6_S106del,N_R203K,Spike_A570D,Spike_N501Y,NSP3_I1412T,NS8_R52I,Spike_P681H,Spike_Y144del,NSP12_P227L,NSP6_G107del,NSP3_A890D,Spike_D1118H,NSP6_F108del,NS8_Y73C,NSP3_M1441I,N_G204R,Spike_V70del,NSP12_P323L,Spike_D614G,N_D3L,Spike_S982A,N_S235F)
hCoV-19/Canada/NS-NML-42299/2021	EPI_ISL_2162047	C	2021-04-09	2021-05-19	North America	Canada	Nova Scotia	Human	Female	37	unknown	Nasopharyngeal swab	Nanopore MinION	ARTIC Network Protocol v1	NS8_Q27stop results in 78.5% truncation of the protein sequence. Gap of 19 nucleotides when compared to the reference sequence.	info	QEII Health Sciences Centre	National Microbiology Laboratory (NML)	B.1.1.7	GRY		(Spike_H69del,NS8_Q27stop,NSP3_T183I,N_R14C,Spike_T716I,NSP6_S106del,N_R203K,Spike_A570D,Spike_N501Y,NSP12_V335F,NSP3_I1412T,NS8_R52I,Spike_P681H,Spike_Y144del,NSP6_A41T,NSP6_G107del,NSP3_A890D,Spike_D1118H,NSP6_F108del,NS8_Y73C,NSP14_K288T,N_G204R,Spike_V70del,NSP12_P323L,NS3_R68S,Spike_D614G,N_D3L,Spike_S982A,N_S235F)
hCoV-19CanadaABPHL-121332021	EPI_ISL_2169707	C	2021-04-09	2021-05-19	North America	Canada	Alberta	Human	unknown	unknown	unknown		Nasopharyngeal swab	unknown			Alberta Precision Labs (APL)	Alberta Precision Labs (APL)	B.1.438.1	GH	Surveillance testing	(NSP2_M117V,NS3_I62T,N_M234I,Spike_S477N,NS3_L95F,NS3_V97F,NS3_Q57H,N_D401Y,NSP12_P323L,Spike_D614G,Spike_Q675H,NSP12_R173C)
hCoV-19CanadaABPHL-121362021	EPI_ISL_2169710	C	2021-04-09	2021-05-19	North America	Canada	Alberta	Human	unknown	unknown	unknown		Nasopharyngeal swab	unknown	Insertion of 4 nucleotides when compared to the reference sequence. Gap of 9 nucleotides when compared to the reference sequence.	info	Alberta Precision Labs (APL)	Alberta Precision Labs (APL)	P.1	GR	Surveillance testing	(Spike_R190S,NSP4_S184N,NSP6_S106del,Spike_H655Y,Spike_E484K,N_R203K,Spike_K417T,Spike_T1027I,Spike_D138Y,Spike_N501Y,NS3_S253P,Spike_S1252F,Spike_L18F,N_P80R,Spike_T20N,NSP3_K977Q,NSP6_G107del,NSP6_F108del,NSP3_S370L,N_G204R,NS8_E92K,Spike_P26S,NSP12_P323L,Spike_D614G,Spike_V1176F,NSP13_E341D)
hCoV-19CanadaABPHL-121392021	EPI_ISL_2169713	C	2021-04-09	2021-05-19	North America	Canada	Alberta	Human	unknown	unknown	unknown		Nasopharyngeal swab	unknown			Alberta Precision Labs (APL)	Alberta Precision Labs (APL)	B.1.438.1	GH	Surveillance testing	(NSP2_M117V,N_M234I,Spike_S477N,NS3_L95F,NSP3_L1435F,NS3_Q57H,N_D401Y,NSP12_P323L,Spike_D614G,Spike_Q675H,NSP12_R173C)
hCoV-19CanadaABPHL-121402021	EPI_ISL_2169714	C	2021-04-09	2021-05-19	North America	Canada	Alberta	Human	unknown	unknown	unknown		Nasopharyngeal swab	unknown			Alberta Precision Labs (APL)	Alberta Precision Labs (APL)	B.1.438.1	GH	Surveillance testing	(NSP2_M117V,N_M234I,NS3_L95F,Spike_T859I,N_R203K,NS3_Q57H,N_D401Y,NSP12_P112S,NSP14_S137I,NSP12_P323L,NSP3_H1274Y,Spike_D614G,Spike_Q675H)
hCoV-19CanadaABPHL-121622021	EPI_ISL_2169734	C	2021-04-09	2021-05-19	North America	Canada	Alberta	Human	unknown	unknown	unknown		Nasopharyngeal swab	unknown	Insertion of 4 nucleotides when compared to the reference sequence. Gap of 9 nucleotides when compared to the reference sequence.	info	Alberta Precision Labs (APL)	Alberta Precision Labs (APL)	P.1	GR	Surveillance testing	(Spike_R190S,NSP4_S184N,Spike_I844V,NSP6_S106del,Spike_H655Y,Spike_E484K,N_R203K,Spike_K417T,Spike_T1027I,Spike_D138Y,Spike_N501Y,NS3_S253P,Spike_L18F,N_P80R,Spike_T20N,NSP3_K977Q,NSP6_G107del,NSP6_F108del,NSP3_S370L,N_G204R,NS8_E92K,Spike_P26S,NSP12_P323L,Spike_D614G,NSP14_P142S,Spike_V1176F,NS7a_V93F,NSP13_E341D)
hCoV-19CanadaABPHL-121712021	EPI_ISL_2169741	C	2021-04-09	2021-05-19	North America	Canada	Alberta	Human	unknown	unknown	unknown		Nasopharyngeal swab	unknown	Insertion of 4 nucleotides when compared to the reference sequence. Gap of 9 nucleotides when compared to the reference sequence.	info	Alberta Precision Labs (APL)	Alberta Precision Labs (APL)	P.1	GR	Surveillance testing	(Spike_R190S,NSP4_S184N,Spike_I844V,NSP6_S106del,Spike_H655Y,Spike_E484K,N_R203K,Spike_K417T,Spike_T1027I,Spike_D138Y,Spike_N501Y,NS3_S253P,Spike_L18F,N_P80R,Spike_T20N,NSP3_K977Q,NSP6_G107del,NSP6_F108del,NSP3_S370L,N_G204R,NS8_E92K,Spike_P26S,NSP12_P323L,Spike_D614G,NSP14_P142S,Spike_V1176F,NS7a_V93F,NSP13_E341D)
hCoV-19CanadaABPHL-121732021	EPI_ISL_2169743	C	2021-04-09	2021-05-19	North America	Canada	Alberta	Human	unknown	unknown	unknown		Nasopharyngeal swab	unknown	NS8_K68stop results in 44.6% truncation of the protein sequence. NS8_Q27stop results in 78.5% truncation of the protein sequence. Gap of 19 nucleotides when compared to the reference sequence.	info	Alberta Precision Labs (APL)	Alberta Precision Labs (APL)	B.1.1.7	GRY	Surveillance testing	(Spike_H69del,NS8_Q27stop,NSP3_T183I,Spike_T716I,NS8_K68stop,NSP6_S106del,N_R203K,Spike_A570D,Spike_N501Y,NSP3_I1412T,NS8_R52I,Spike_P681H,Spike_Y144del,NS7a_T120I,NS8_C61F,NSP12_P227L,NSP6_G107del,NSP3_A890D,Spike_D1118H,NSP6_F108del,NS8_Y73C,NSP3_M1441I,N_G204R,NSP3_T864I,Spike_V70del,NSP12_P323L,Spike_D614G,N_D3L,Spike_S982A,N_S235F)
hCoV-19CanadaABPHL-121802021	EPI_ISL_2169746	C	2021-04-09	2021-05-19	North America	Canada	Alberta	Human	unknown	unknown	unknown		Nasopharyngeal swab	unknown			Alberta Precision Labs (APL)	Alberta Precision Labs (APL)	B.1.438.1	GH	Surveillance testing	(NSP2_M117V,N_R203S,N_M234I,NSP3_T1677I,NSP14_S218A,NS3_L95F,NS3_Q57H,N_D401Y,NSP12_P323L,Spike_D614G,NSP6_L37F,Spike_Q675H,NSP2_M135I)
hCoV-19CanadaABPHL-121822021	EPI_ISL_2169748	C	2021-04-09	2021-05-19	North America	Canada	Alberta	Human	unknown	unknown	unknown		Nasopharyngeal swab	unknown	NS7a_Q62stop results in 49.6% truncation of the protein sequence. NS8_Q27stop results in 78.5% truncation of the protein sequence. Gap of 19 nucleotides when compared to the reference sequence.	info	Alberta Precision Labs (APL)	Alberta Precision Labs (APL)	B.1.1.7	GRY	Surveillance testing	(Spike_H69del,NS8_Q27stop,NSP3_T183I,Spike_T716I,NSP6_S106del,N_R203K,Spike_A570D,Spike_L5F,Spike_N501Y,NSP3_I1412T,NS8_R52I,Spike_P681H,Spike_Y144del,NS7a_Q62stop,NSP6_G107del,NSP3_A890D,Spike_D1118H,NSP6_F108del,NS8_Y73C,N_G204R,NSP16_P215L,Spike_V70del,NS3_T151I,Spike_A1222T,NSP12_P323L,NSP16_R216N,Spike_D614G,N_D3L,Spike_S982A,N_S235F)
hCoV-19CanadaABPHL-121832021	EPI_ISL_2169749	C	2021-04-09	2021-05-19	North America	Canada	Alberta	Human	unknown	unknown	unknown		Nasopharyngeal swab	unknown			Alberta Precision Labs (APL)	Alberta Precision Labs (APL)	B.1.438.1	GH	Surveillance testing	(NSP2_M117V,NS3_I62T,N_M234I,Spike_S477N,NS3_L95F,NS3_V97F,NS3_Q57H,N_D401Y,NSP12_P323L,Spike_D614G,Spike_Q675H)
hCoV-19CanadaABPHL-121852021	EPI_ISL_2169751	C	2021-04-09	2021-05-19	North America	Canada	Alberta	Human	unknown	unknown	unknown		Nasopharyngeal swab	unknown			Alberta Precision Labs (APL)	Alberta Precision Labs (APL)	B.1.438.1	GH	Surveillance testing	(NSP2_M117V,N_P6L,N_M234I,NS3_L95F,NS3_Q57H,N_D401Y,NSP2_Y316F,NSP6_Y80C,NS7a_L17F,NSP2_I387M,NSP12_P323L,Spike_D614G,N_A211V,Spike_Q675H,Spike_A653V)
hCoV-19CanadaABPHL-121872021	EPI_ISL_2169753	C	2021-04-09	2021-05-19	North America	Canada	Alberta	Human	unknown	unknown	unknown		Nasopharyngeal swab	unknown			Alberta Precision Labs (APL)	Alberta Precision Labs (APL)	B.1.438.1	GH	Surveillance testing	(NSP2_M117V,N_M234I,Spike_S477N,NS3_L95F,NS3_Q57H,N_D401Y,NSP12_P323L,Spike_D614G,Spike_Q675H,NSP12_R173C)
hCoV-19CanadaABPHL-122022021	EPI_ISL_2169767	C	2021-04-09	2021-05-19	North America	Canada	Alberta	Human	unknown	unknown	unknown		Nasopharyngeal swab	unknown	NS8_Q27stop results in 78.5% truncation of the protein sequence. Gap of 19 nucleotides when compared to the reference sequence.	info	Alberta Precision Labs (APL)	Alberta Precision Labs (APL)	B.1.1.7	GRY	Surveillance testing	(Spike_H69del,NS8_Q27stop,NSP3_T183I,Spike_T716I,NSP6_S106del,N_R203K,Spike_A570D,Spike_N501Y,NSP3_I1412T,NS8_R52I,Spike_P681H,Spike_Y144del,NSP15_F122L,NSP6_G107del,NSP3_A890D,Spike_D1118H,NSP6_F108del,NS8_Y73C,N_G204R,NSP3_P153L,Spike_V70del,NSP12_P323L,Spike_D614G,N_D3L,Spike_S982A,N_S235F)
hCoV-19CanadaABPHL-125062021	EPI_ISL_2170006	C	2021-04-09	2021-05-19	North America	Canada	Alberta	Human	unknown	unknown	unknown		Nasopharyngeal swab	unknown	Long stretches of NNNs (6.65% of overall sequence).	alert	Alberta Precision Labs (APL)	Alberta Precision Labs (APL)	B.1.438.1	GH	Surveillance testing	(NSP2_M117V,N_P6L,N_M234I,NSP8_T123I,NS3_L95F,NS3_Q57H,NSP6_Y80C,NS7a_L17F,NSP12_T246I,NSP2_I387M,NSP3_S1588L,NS7a_G38A,NSP12_P323L,Spike_D614G,Spike_Q675H,Spike_A653V)
hCoV-19CanadaABPHL-125072021	EPI_ISL_2170007	C	2021-04-09	2021-05-19	North America	Canada	Alberta	Human	unknown	unknown	unknown		Nasopharyngeal swab	unknown	Stretches of NNNs (1.16% of overall sequence).	warn	Alberta Precision Labs (APL)	Alberta Precision Labs (APL)	B.1.438.1	GH	Surveillance testing	(NSP2_M117V,N_P6L,N_M234I,NSP8_T123I,NS3_L95F,NS3_Q57H,N_D401Y,NSP6_Y80C,NS7a_L17F,NSP12_T246I,NSP2_I387M,NS7a_G38A,NSP12_P323L,Spike_D614G,Spike_Q675H,Spike_A653V)
hCoV-19CanadaABPHL-125082021	EPI_ISL_2170008	C	2021-04-09	2021-05-19	North America	Canada	Alberta	Human	unknown	unknown	unknown		Nasopharyngeal swab	unknown	Stretches of NNNs (4.39% of overall sequence).	warn	Alberta Precision Labs (APL)	Alberta Precision Labs (APL)	B.1.438.1	GH	Surveillance testing	(NSP2_M117V,NSP6_M92I,N_M234I,NS3_L95F,NS3_Q57H,NSP12_M196I,NSP12_P323L,Spike_D614G,Spike_Q675H)
hCoV-19CanadaABPHL-125092021	EPI_ISL_2170009	C	2021-04-09	2021-05-19	North America	Canada	Alberta	Human	unknown	unknown	unknown		Nasopharyngeal swab	unknown	Stretches of NNNs (2.90% of overall sequence). NS7b without BLAST coverage.	warn	Alberta Precision Labs (APL)	Alberta Precision Labs (APL)	A.23.1	S	Surveillance testing	(NSP6_M86I,NSP3_S1807F,NSP13_P238S,Spike_R102I,NSP14_L157F,NSP6_L185F,NSP3_A1280V,NS8_E92K,Spike_P681R,Spike_V367F,N_S202N,NSP6_M183I,NS8_L84S,NSP12_T293I,NSP14_E204D,NSP6_L98F,Spike_Q613H,Spike_F157L)
hCoV-19CanadaABPHL-125102021	EPI_ISL_2170010	C	2021-04-09	2021-05-19	North America	Canada	Alberta	Human	unknown	unknown	unknown		Nasopharyngeal swab	unknown	Stretches of NNNs (4.37% of overall sequence). NS8_E106stop results in 13.2% truncation of the protein sequence. Gap of 30 nucleotides when compared to the reference sequence.	warn	Alberta Precision Labs (APL)	Alberta Precision Labs (APL)	B.1	G	Surveillance testing	(Spike_T95I,NSP1_L27F,NSP6_S106del,Spike_E484K,NSP3_K1693N,NSP2_S150L,NS8_E106stop,Spike_P681H,Spike_Y144del,NSP4_T173I,Spike_D796H,M_I82T,NSP6_G107del,NS8_F3Y,NSP5_T21I,N_R209del,NSP6_F108del,NS7a_F6S,NSP12_D499N,NSP4_A446V,N_A208G,Spike_A899S,NSP15_V320M,NSP12_P323L,Spike_D614G,NSP3_E378V)
hCoV-19CanadaABPHL-125112021	EPI_ISL_2170011	C	2021-04-09	2021-05-19	North America	Canada	Alberta	Human	unknown	unknown	unknown		Nasopharyngeal swab	unknown	Long stretches of NNNs (5.04% of overall sequence).	alert	Alberta Precision Labs (APL)	Alberta Precision Labs (APL)	B.1.438.1	GH	Surveillance testing	(NSP2_M117V,NSP3_Y647C,N_M234I,NS3_W69L,NS3_L95F,NS7a_P34S,NS3_S74F,NS3_Q57H,NSP3_T204I,Spike_I233V,NSP12_P323L,Spike_D614G,Spike_Q675H)
hCoV-19CanadaABPHL-125142021	EPI_ISL_2170012	C	2021-04-09	2021-05-19	North America	Canada	Alberta	Human	unknown	unknown	unknown		Nasopharyngeal swab	unknown	Long stretches of NNNs (6.28% of overall sequence).	alert	Alberta Precision Labs (APL)	Alberta Precision Labs (APL)	B.1.438.1	GH	Surveillance testing	(NSP2_M117V,N_M234I,NS3_L95F,NS8_A65V,NS3_Q57H,NSP12_P323L,Spike_D614G,Spike_Q675H)
hCoV-19CanadaABPHL-125152021	EPI_ISL_2170013	C	2021-04-09	2021-05-19	North America	Canada	Alberta	Human	unknown	unknown	unknown		Nasopharyngeal swab	unknown	Stretches of NNNs (1.30% of overall sequence).	warn	Alberta Precision Labs (APL)	Alberta Precision Labs (APL)	B.1.438.1	GH	Surveillance testing	(NSP2_M117V,N_M234I,NS3_L95F,NSP13_R595K,NS3_Q57H,N_D401Y,NSP12_P112S,NSP14_S137I,NSP12_P323L,Spike_D614G,Spike_Q675H)
hCoV-19CanadaABPHL-125162021	EPI_ISL_2170014	C	2021-04-09	2021-05-19	North America	Canada	Alberta	Human	unknown	unknown	unknown		Nasopharyngeal swab	unknown	Stretches of NNNs (4.36% of overall sequence).	warn	Alberta Precision Labs (APL)	Alberta Precision Labs (APL)	B.1.36	GH	Surveillance testing	(NSP6_Q208H,N_A211P,NSP3_T1348I,N_S194L,NS3_Q57H,NSP12_P323L,Spike_D614G)
hCoV-19CanadaABPHL-125172021	EPI_ISL_2170015	C	2021-04-09	2021-05-19	North America	Canada	Alberta	Human	unknown	unknown	unknown		Nasopharyngeal swab	unknown	Stretches of NNNs (3.34% of overall sequence).	warn	Alberta Precision Labs (APL)	Alberta Precision Labs (APL)	B.1.36	GH	Surveillance testing	(NSP6_Q208H,N_S194L,NS3_Q57H,NSP12_P323L,Spike_D614G,NSP6_L37F)
hCoV-19CanadaABPHL-125182021	EPI_ISL_2170016	C	2021-04-09	2021-05-19	North America	Canada	Alberta	Human	unknown	unknown	unknown		Nasopharyngeal swab	unknown	Stretches of NNNs (1.62% of overall sequence).	warn	Alberta Precision Labs (APL)	Alberta Precision Labs (APL)	B.1.438.1	GH	Surveillance testing	(NSP2_M117V,N_P6L,N_M234I,NS3_L95F,NSP12_T739I,NS3_Q57H,N_D401Y,NSP6_Y80C,NS7a_L17F,NSP2_I387M,NS6_L35R,NSP12_P323L,Spike_D614G,Spike_Q675H,Spike_A653V)
hCoV-19CanadaABPHL-125192021	EPI_ISL_2170017	C	2021-04-09	2021-05-19	North America	Canada	Alberta	Human	unknown	unknown	unknown		Nasopharyngeal swab	unknown	Stretches of NNNs (1.01% of overall sequence).	warn	Alberta Precision Labs (APL)	Alberta Precision Labs (APL)	B.1.438.1	GH	Surveillance testing	(NSP2_M117V,N_P6L,N_M234I,NS3_L95F,NSP12_T739I,NS3_Q57H,N_D401Y,NSP6_Y80C,NS7a_L17F,NSP2_I387M,NS6_L35R,NSP12_P323L,Spike_D614G,Spike_Q675H,Spike_A653V)
hCoV-19CanadaABPHL-125202021	EPI_ISL_2170018	C	2021-04-09	2021-05-19	North America	Canada	Alberta	Human	unknown	unknown	unknown		Nasopharyngeal swab	unknown	Stretches of NNNs (1.98% of overall sequence).	warn	Alberta Precision Labs (APL)	Alberta Precision Labs (APL)	B.1.438.1	GH	Surveillance testing	(NSP2_M117V,NSP15_Y230C,N_M234I,NS3_L95F,NS8_A65V,NS3_Q57H,NSP12_P323L,Spike_D614G,Spike_Q675H)
hCoV-19CanadaABPHL-125212021	EPI_ISL_2170019	C	2021-04-09	2021-05-19	North America	Canada	Alberta	Human	unknown	unknown	unknown		Nasopharyngeal swab	unknown	Stretches of NNNs (2.74% of overall sequence).	warn	Alberta Precision Labs (APL)	Alberta Precision Labs (APL)	B.1.36	GH	Surveillance testing	(NSP6_Q208H,NSP3_T1348I,N_S194L,Spike_T859I,NS3_Q57H,NSP12_P323L,Spike_D614G)
hCoV-19CanadaABPHL-125222021	EPI_ISL_2170020	C	2021-04-09	2021-05-19	North America	Canada	Alberta	Human	unknown	unknown	unknown		Nasopharyngeal swab	unknown	Stretches of NNNs (1.66% of overall sequence).	warn	Alberta Precision Labs (APL)	Alberta Precision Labs (APL)	B.1.438.1	GH	Surveillance testing	(NSP2_M117V,N_P6L,N_M234I,NSP8_T123I,NS3_L95F,NS3_Q57H,N_D401Y,NSP6_Y80C,NS7a_L17F,NSP12_T246I,NSP2_I387M,NS7a_G38A,NSP12_P323L,Spike_D614G,Spike_Q675H,Spike_A653V)
hCoV-19CanadaABPHL-125232021	EPI_ISL_2170021	C	2021-04-09	2021-05-19	North America	Canada	Alberta	Human	unknown	unknown	unknown		Nasopharyngeal swab	unknown	Stretches of NNNs (2.25% of overall sequence).	warn	Alberta Precision Labs (APL)	Alberta Precision Labs (APL)	B.1.438.1	GH	Surveillance testing	(NSP2_M117V,N_M234I,NS3_L95F,NS3_Q57H,NSP12_P323L,Spike_D614G,Spike_Q675H)
hCoV-19CanadaABPHL-125242021	EPI_ISL_2170022	C	2021-04-09	2021-05-19	North America	Canada	Alberta	Human	unknown	unknown	unknown		Nasopharyngeal swab	unknown	Long stretches of NNNs (6.13% of overall sequence).	alert	Alberta Precision Labs (APL)	Alberta Precision Labs (APL)	B.1.438.1	GH	Surveillance testing	(NSP2_M117V,N_P6L,N_M234I,NSP8_T123I,NS3_L95F,NS3_Q57H,NSP6_Y80C,NS7a_L17F,NSP12_T246I,NSP2_I387M,NS7a_G38A,NSP12_P323L,Spike_D614G,Spike_Q675H,Spike_A653V)
hCoV-19CanadaABPHL-125252021	EPI_ISL_2170023	C	2021-04-09	2021-05-19	North America	Canada	Alberta	Human	unknown	unknown	unknown		Nasopharyngeal swab	unknown	Stretches of NNNs (2.04% of overall sequence).	warn	Alberta Precision Labs (APL)	Alberta Precision Labs (APL)	A.23.1	S	Surveillance testing	(NSP6_M86I,NSP3_S1807F,Spike_R102I,NSP15_R257C,NSP14_L157F,NSP6_L185F,NSP3_A1280V,NS8_E92K,Spike_P681R,Spike_V367F,N_S202N,NSP6_M183I,NS8_L84S,NSP12_T293I,NSP14_E204D,NSP6_L98F,Spike_Q613H,Spike_F157L)
hCoV-19CanadaABPHL-125262021	EPI_ISL_2170024	C	2021-04-09	2021-05-19	North America	Canada	Alberta	Human	unknown	unknown	unknown		Nasopharyngeal swab	unknown	Stretches of NNNs (4.99% of overall sequence).	warn	Alberta Precision Labs (APL)	Alberta Precision Labs (APL)	B.1.2	GH	Surveillance testing	(NSP3_T1198I,Spike_E780Q,N_P67S,NSP13_L297F,NS3_Q57H,NSP3_V61A,NSP2_T85I,NSP5_L89F,NS8_S24L,NSP14_N129D,Spike_A1174S,NS3_G172V,NSP3_P1228L,NSP12_P323L,Spike_D614G,N_P199L,NSP4_T83I,Spike_V1176F,NS8_H17Y)
hCoV-19CanadaABPHL-125282021	EPI_ISL_2170025	C	2021-04-09	2021-05-19	North America	Canada	Alberta	Human	unknown	unknown	unknown		Nasopharyngeal swab	unknown	Stretches of NNNs (3.94% of overall sequence).	warn	Alberta Precision Labs (APL)	Alberta Precision Labs (APL)	B.1.1.519	GR	Surveillance testing	(Spike_T732A,NSP1_T170I,N_R203K,NSP6_I49V,N_G204R,Spike_T478K,NSP9_T35I,NSP12_P323L,NSP12_N713I,NSP3_P141S,Spike_P681H,Spike_D614G,NSP6_L37F,NSP13_V397A,NSP4_T492I)
hCoV-19CanadaABPHL-125292021	EPI_ISL_2170026	C	2021-04-09	2021-05-19	North America	Canada	Alberta	Human	unknown	unknown	unknown		Nasopharyngeal swab	unknown	Stretches of NNNs (3.55% of overall sequence).	warn	Alberta Precision Labs (APL)	Alberta Precision Labs (APL)	B.1.438.1	GH	Surveillance testing	(NSP2_M117V,N_P6L,N_M234I,NS8_F120V,NS3_L95F,NS8_I121L,NS3_Q57H,NSP6_Y80C,NS7a_L17F,NSP2_I387M,Spike_G1171V,NSP12_P323L,Spike_D614G,Spike_Q675H,NSP12_D140Y,Spike_A653V)
hCoV-19CanadaABPHL-125302021	EPI_ISL_2170027	C	2021-04-09	2021-05-19	North America	Canada	Alberta	Human	unknown	unknown	unknown		Nasopharyngeal swab	unknown	Stretches of NNNs (1.03% of overall sequence).	warn	Alberta Precision Labs (APL)	Alberta Precision Labs (APL)	B.1.438.1	GH	Surveillance testing	(NSP2_M117V,N_P6L,N_M234I,NS3_L95F,NS3_Q57H,N_D401Y,NSP6_Y80C,NS7a_L17F,NSP2_I387M,NSP12_P323L,Spike_D614G,Spike_Q675H,Spike_A653V)
hCoV-19CanadaABPHL-127562021	EPI_ISL_2170185	C	2021-04-09	2021-05-19	North America	Canada	Alberta	Human	unknown	unknown	unknown		Nasopharyngeal swab	unknown	Long stretches of NNNs (7.85% of overall sequence).	alert	Alberta Precision Labs (APL)	Alberta Precision Labs (APL)	B.1.438.1	GH	Surveillance testing	(NSP2_M117V,N_M234I,NS3_L95F,NS3_Q57H,NSP12_M196I,NSP12_P323L,Spike_D614G,Spike_Q675H)
hCoV-19CanadaABPHL-127572021	EPI_ISL_2170186	C	2021-04-09	2021-05-19	North America	Canada	Alberta	Human	unknown	unknown	unknown		Nasopharyngeal swab	unknown	Stretches of NNNs (3.29% of overall sequence).	warn	Alberta Precision Labs (APL)	Alberta Precision Labs (APL)	B.1.438.1	GH	Surveillance testing	(NSP2_M117V,N_M234I,NS3_L95F,NS3_Q57H,N_D401Y,NSP12_M196I,NSP12_P323L,Spike_D614G,Spike_Q675H)
hCoV-19CanadaABPHL-127582021	EPI_ISL_2170187	C	2021-04-09	2021-05-19	North America	Canada	Alberta	Human	unknown	unknown	unknown		Nasopharyngeal swab	unknown	Stretches of NNNs (3.99% of overall sequence).	warn	Alberta Precision Labs (APL)	Alberta Precision Labs (APL)	B.1.1.519	GR	Surveillance testing	(Spike_T732A,NSP1_T170I,N_R203K,NSP6_I49V,N_G204R,Spike_T478K,NSP9_T35I,NSP12_P323L,NSP12_N713I,NSP3_P141S,Spike_P681H,Spike_D614G,NSP6_L37F,NSP13_V397A,NSP4_T492I)
hCoV-19CanadaABPHL-127592021	EPI_ISL_2170188	C	2021-04-09	2021-05-19	North America	Canada	Alberta	Human	unknown	unknown	unknown		Nasopharyngeal swab	unknown	Stretches of NNNs (2.80% of overall sequence).	warn	Alberta Precision Labs (APL)	Alberta Precision Labs (APL)	B.1.438.1	GH	Surveillance testing	(NSP2_M117V,N_M234I,NS3_L95F,NS3_Q57H,NSP12_M196I,NSP12_P323L,Spike_D614G,Spike_Q675H)
hCoV-19CanadaABPHL-127602021	EPI_ISL_2170189	C	2021-04-09	2021-05-19	North America	Canada	Alberta	Human	unknown	unknown	unknown		Nasopharyngeal swab	unknown	Stretches of NNNs (4.04% of overall sequence).	warn	Alberta Precision Labs (APL)	Alberta Precision Labs (APL)	B.1.438.1	GH	Surveillance testing	(NSP2_M117V,N_M234I,NS3_L95F,NS3_Q57H,NSP12_M196I,NSP12_P323L,Spike_D614G,Spike_Q675H)
hCoV-19CanadaABPHL-127612021	EPI_ISL_2170190	C	2021-04-09	2021-05-19	North America	Canada	Alberta	Human	unknown	unknown	unknown		Nasopharyngeal swab	unknown	Stretches of NNNs (1.40% of overall sequence).	warn	Alberta Precision Labs (APL)	Alberta Precision Labs (APL)	B.1.438.1	GH	Surveillance testing	(NSP2_M117V,NSP15_Y230C,N_M234I,NS3_L95F,NS8_A65V,NS3_Q57H,NSP12_P323L,Spike_D614G,Spike_Q675H)
hCoV-19CanadaABPHL-127622021	EPI_ISL_2170191	C	2021-04-09	2021-05-19	North America	Canada	Alberta	Human	unknown	unknown	unknown		Nasopharyngeal swab	unknown	Long stretches of NNNs (7.76% of overall sequence).	alert	Alberta Precision Labs (APL)	Alberta Precision Labs (APL)	B.1.438.1	GH	Surveillance testing	(NSP2_M117V,N_M234I,NS3_L95F,NS3_Q57H,NSP12_M196I,NSP12_P323L,Spike_D614G,Spike_Q675H)
hCoV-19CanadaABPHL-127642021	EPI_ISL_2170192	C	2021-04-09	2021-05-19	North America	Canada	Alberta	Human	unknown	unknown	unknown		Nasopharyngeal swab	unknown			Alberta Precision Labs (APL)	Alberta Precision Labs (APL)	B.1.1.519	GR	Surveillance testing	(NSP2_A411V,Spike_T732A,NSP1_T170I,N_R203K,NSP6_I49V,N_G204R,Spike_T478K,NS3_L106F,NSP9_T35I,NSP12_P323L,NSP3_P141S,Spike_P681H,Spike_D614G,NSP13_V397A,NSP4_T492I)
hCoV-19CanadaABPHL-127662021	EPI_ISL_2170193	C	2021-04-09	2021-05-19	North America	Canada	Alberta	Human	unknown	unknown	unknown		Nasopharyngeal swab	unknown	Stretches of NNNs (4.10% of overall sequence). Gap of 24 nucleotides when compared to the reference sequence.	warn	Alberta Precision Labs (APL)	Alberta Precision Labs (APL)	B.1.525	G	Surveillance testing	(Spike_H69del,NSP12_P323F,M_I82T,Spike_A67V,N_A12G,NSP3_T1189I,NS7a_T28I,NSP6_G107del,E_L21F,NSP6_S106del,Spike_E484K,N_T205I,NSP6_F108del,Spike_Q52R,Spike_V70del,Spike_A243S,Spike_D614G,Spike_Y144del,Spike_F888L,Spike_Q677H)
hCoV-19CanadaABPHL-127692021	EPI_ISL_2170195	C	2021-04-09	2021-05-19	North America	Canada	Alberta	Human	unknown	unknown	unknown		Nasopharyngeal swab	unknown	Gap of 24 nucleotides when compared to the reference sequence. N without BLAST coverage.	warn	Alberta Precision Labs (APL)	Alberta Precision Labs (APL)	B.1.525	G	Surveillance testing	(Spike_H69del,NSP12_P323F,M_I82T,Spike_A67V,NSP3_T1189I,NSP6_G107del,E_L21F,NSP6_S106del,Spike_E484K,NSP6_F108del,Spike_Q52R,NS7a_F6L,Spike_V70del,Spike_D614G,Spike_Y144del,NSP16_K160R,Spike_F888L,Spike_Q677H)
hCoV-19CanadaABPHL-127772021	EPI_ISL_2170202	C	2021-04-09	2021-05-19	North America	Canada	Alberta	Human	unknown	unknown	unknown		Nasopharyngeal swab	unknown	Insertion of 4 nucleotides when compared to the reference sequence. Gap of 9 nucleotides when compared to the reference sequence.	info	Alberta Precision Labs (APL)	Alberta Precision Labs (APL)	P.1	GR	Surveillance testing	(Spike_R190S,NSP4_S184N,Spike_I844V,NSP6_S106del,Spike_H655Y,Spike_E484K,N_R203K,Spike_K417T,Spike_T1027I,NSP13_A296S,Spike_D138Y,Spike_N501Y,NS3_S253P,Spike_L18F,N_P80R,Spike_T20N,NSP3_K977Q,NSP12_D738Y,NSP6_G107del,NSP6_F108del,NSP3_S370L,N_G204R,NS8_E92K,Spike_P26S,NSP12_P323L,Spike_D614G,NSP14_P142S,Spike_V1176F,NS7a_V93F,NSP13_E341D)
hCoV-19CanadaABPHL-127802021	EPI_ISL_2170204	C	2021-04-09	2021-05-19	North America	Canada	Alberta	Human	unknown	unknown	unknown		Nasopharyngeal swab	unknown	Insertion of 4 nucleotides when compared to the reference sequence. Gap of 9 nucleotides when compared to the reference sequence.	info	Alberta Precision Labs (APL)	Alberta Precision Labs (APL)	P.1	GR	Surveillance testing	(Spike_R190S,NSP4_S184N,NSP6_S106del,Spike_H655Y,Spike_E484K,N_R203K,Spike_K417T,Spike_T1027I,Spike_D138Y,Spike_N501Y,NS3_S253P,Spike_S1252F,Spike_L18F,N_P80R,Spike_T20N,NSP3_K977Q,NSP6_G107del,NSP6_F108del,NSP3_S370L,N_G204R,NS8_E92K,Spike_P26S,NSP12_P323L,Spike_D614G,Spike_V1176F,NSP13_E341D)
hCoV-19CanadaABPHL-127832021	EPI_ISL_2170206	C	2021-04-09	2021-05-19	North America	Canada	Alberta	Human	unknown	unknown	unknown		Nasopharyngeal swab	unknown	Insertion of 4 nucleotides when compared to the reference sequence. Gap of 9 nucleotides when compared to the reference sequence.	info	Alberta Precision Labs (APL)	Alberta Precision Labs (APL)	P.1	GR	Surveillance testing	(Spike_R190S,NSP4_S184N,NSP6_S106del,Spike_H655Y,Spike_E484K,N_R203K,Spike_K417T,Spike_T1027I,Spike_D138Y,Spike_N501Y,Spike_V1133F,NS3_S253P,Spike_L18F,N_P80R,Spike_T20N,NSP3_K977Q,NSP6_G107del,NSP6_F108del,NSP3_S370L,N_G204R,NS8_E92K,Spike_P26S,NSP12_P323L,Spike_D614G,Spike_V1176F,NSP13_E341D)
hCoV-19CanadaABPHL-127842021	EPI_ISL_2170207	C	2021-04-09	2021-05-19	North America	Canada	Alberta	Human	unknown	unknown	unknown		Nasopharyngeal swab	unknown	Gap of 24 nucleotides when compared to the reference sequence. N without BLAST coverage.	warn	Alberta Precision Labs (APL)	Alberta Precision Labs (APL)	B.1.91	G	Surveillance testing	(Spike_H69del,NSP12_P323F,M_I82T,NSP8_T187I,Spike_A67V,NSP3_T1189I,Spike_D839Y,NSP1_I114T,NSP6_G107del,E_L21F,NSP6_S106del,Spike_E484K,NSP6_F108del,Spike_Q52R,NSP12_L648F,Spike_V70del,Spike_D614G,Spike_Y144del,NSP16_K160R,Spike_F888L,Spike_Q677H)
hCoV-19CanadaABPHL-128222021	EPI_ISL_2170235	C	2021-04-09	2021-05-19	North America	Canada	Alberta	Human	unknown	unknown	unknown		Nasopharyngeal swab	unknown	Insertion of 4 nucleotides when compared to the reference sequence. Gap of 9 nucleotides when compared to the reference sequence.	info	Alberta Precision Labs (APL)	Alberta Precision Labs (APL)	P.1	GR	Surveillance testing	(Spike_R190S,NSP4_S184N,NSP6_S106del,Spike_H655Y,Spike_E484K,N_R203K,Spike_K417T,Spike_T1027I,Spike_D138Y,Spike_N501Y,Spike_V1133F,NS3_S253P,Spike_L18F,N_P80R,Spike_T20N,NSP3_K977Q,NSP6_G107del,NSP6_F108del,NSP3_S370L,N_G204R,NS8_E92K,Spike_P26S,NSP12_P323L,NSP3_G145S,Spike_D614G,Spike_V1176F,NSP13_E341D)
hCoV-19CanadaABPHL-128282021	EPI_ISL_2170240	C	2021-04-09	2021-05-19	North America	Canada	Alberta	Human	unknown	unknown	unknown		Nasopharyngeal swab	unknown	Long stretches of NNNs (5.36% of overall sequence). NS8_K68stop results in 44.6% truncation of the protein sequence. NS8_Q27stop results in 78.5% truncation of the protein sequence. Gap of 19 nucleotides when compared to the reference sequence.	alert	Alberta Precision Labs (APL)	Alberta Precision Labs (APL)	B.1.1.7	GRY	Surveillance testing	(Spike_H69del,NS8_Q27stop,NSP3_T183I,Spike_T716I,NS8_K68stop,NSP5_N274S,NSP6_S106del,N_R203K,Spike_A570D,Spike_N501Y,NS8_R52I,Spike_P681H,Spike_Y144del,NSP12_P227L,NSP6_G107del,NSP3_A890D,NSP2_T412I,Spike_D1118H,NSP6_F108del,NS8_Y73C,N_G204R,Spike_V642F,Spike_V70del,NSP12_P323L,NSP14_P451S,Spike_D614G,N_D3L,Spike_S982A,Spike_A653V,N_S235F)
hCoV-19CanadaABPHL-128292021	EPI_ISL_2170241	C	2021-04-09	2021-05-19	North America	Canada	Alberta	Human	unknown	unknown	unknown		Nasopharyngeal swab	unknown	Insertion of 4 nucleotides when compared to the reference sequence. Gap of 9 nucleotides when compared to the reference sequence.	info	Alberta Precision Labs (APL)	Alberta Precision Labs (APL)	P.1	GR	Surveillance testing	(Spike_R190S,NSP4_S184N,NSP6_S106del,Spike_H655Y,Spike_E484K,N_R203K,Spike_K417T,Spike_T1027I,Spike_D138Y,Spike_N501Y,NS7a_L96F,NS3_S253P,Spike_L18F,N_P80R,Spike_T20N,NSP3_K977Q,NSP6_G107del,NSP6_F108del,NSP3_S370L,N_G204R,NS8_E92K,Spike_P26S,NSP12_P323L,Spike_D614G,Spike_V1176F,NSP13_A18V,NSP13_E341D)
hCoV-19CanadaABPHL-128302021	EPI_ISL_2170242	C	2021-04-09	2021-05-19	North America	Canada	Alberta	Human	unknown	unknown	unknown		Nasopharyngeal swab	unknown	NS3_G254stop results in 8.0% truncation of the protein sequence. Gap of 18 nucleotides when compared to the reference sequence.	info	Alberta Precision Labs (APL)	Alberta Precision Labs (APL)	B.1.351	GH	Surveillance testing	(E_P71L,NSP3_K837N,NS3_G254stop,Spike_K417N,NSP6_S106del,Spike_E484K,Spike_A701V,Spike_N501Y,Spike_A243del,Spike_L18F,Spike_D215G,Spike_L244del,NSP6_G107del,N_T205I,NSP6_F108del,Spike_L242del,NS3_Q57H,NSP2_T85I,Spike_D80A,NS3_W131L,NSP5_K90R,Spike_D614G,NSP12_P323H,NS3_S171L)
hCoV-19CanadaABPHL-128312021	EPI_ISL_2170243	C	2021-04-09	2021-05-19	North America	Canada	Alberta	Human	unknown	unknown	unknown		Nasopharyngeal swab	unknown	Insertion of 4 nucleotides when compared to the reference sequence. Gap of 9 nucleotides when compared to the reference sequence.	info	Alberta Precision Labs (APL)	Alberta Precision Labs (APL)	P.1	GR	Surveillance testing	(Spike_R190S,NSP4_S184N,NSP6_S106del,Spike_H655Y,Spike_E484K,N_R203K,NSP3_K1382N,Spike_K417T,Spike_T1027I,Spike_D138Y,Spike_N501Y,NSP3_K945E,NS3_S253P,Spike_L18F,N_P80R,Spike_T20N,NSP3_K977Q,NSP6_G107del,NSP6_F108del,NSP3_S370L,N_G204R,NS8_E92K,Spike_A942S,Spike_P26S,NSP12_P323L,Spike_D614G,Spike_V1176F,NS7a_V93F,NSP13_E341D)
hCoV-19CanadaABPHL-128352021	EPI_ISL_2170246	C	2021-04-09	2021-05-19	North America	Canada	Alberta	Human	unknown	unknown	unknown		Nasopharyngeal swab	unknown	Long stretches of NNNs (5.36% of overall sequence).	alert	Alberta Precision Labs (APL)	Alberta Precision Labs (APL)	B.1.438.1	GH	Surveillance testing	(NSP2_M117V,N_M234I,NS3_L95F,NS3_Q57H,N_D401Y,NSP7_L60F,NSP12_P323L,Spike_D614G,Spike_Q675H)
hCoV-19CanadaABPHL-128362021	EPI_ISL_2170247	C	2021-04-09	2021-05-19	North America	Canada	Alberta	Human	unknown	unknown	unknown		Nasopharyngeal swab	unknown	Gap of 24 nucleotides when compared to the reference sequence. N without BLAST coverage.	warn	Alberta Precision Labs (APL)	Alberta Precision Labs (APL)	B.1.91	G	Surveillance testing	(Spike_H69del,NSP12_P323F,M_I82T,Spike_A67V,NSP3_T1189I,Spike_D839Y,NSP6_G107del,E_L21F,NSP6_S106del,Spike_E484K,NSP6_F108del,Spike_Q52R,Spike_V70del,Spike_D614G,Spike_Y144del,NSP16_K160R,Spike_F888L,Spike_Q677H)
hCoV-19CanadaABPHL-128382021	EPI_ISL_2170248	C	2021-04-09	2021-05-19	North America	Canada	Alberta	Human	unknown	unknown	unknown		Nasopharyngeal swab	unknown	Insertion of 4 nucleotides when compared to the reference sequence. Gap of 9 nucleotides when compared to the reference sequence.	info	Alberta Precision Labs (APL)	Alberta Precision Labs (APL)	P.1	GR	Surveillance testing	(Spike_R190S,NSP4_S184N,NSP6_S106del,Spike_H655Y,Spike_E484K,N_R203K,Spike_K417T,Spike_T1027I,NSP3_Q322R,Spike_D138Y,Spike_N501Y,Spike_V1133F,NS3_S253P,Spike_L18F,N_P80R,Spike_T20N,NSP3_K977Q,NSP6_G107del,NSP6_F108del,NSP3_S370L,N_G204R,NS8_E92K,Spike_P26S,NSP12_P323L,Spike_D614G,Spike_V1176F,NSP13_E341D)
hCoV-19CanadaABPHL-128392021	EPI_ISL_2170249	C	2021-04-09	2021-05-19	North America	Canada	Alberta	Human	unknown	unknown	unknown		Nasopharyngeal swab	unknown	Long stretches of NNNs (5.37% of overall sequence).	alert	Alberta Precision Labs (APL)	Alberta Precision Labs (APL)	B.1.438.1	GH	Surveillance testing	(NSP2_M117V,NSP12_H892Y,Spike_S1242I,NSP3_S166I,N_M234I,NS3_L95F,NS3_Q57H,N_D401Y,NSP12_P112S,NS3_L108F,NSP14_S137I,NSP12_P323L,Spike_D614G,Spike_Q675H)
hCoV-19CanadaABPHL-128402021	EPI_ISL_2170250	C	2021-04-09	2021-05-19	North America	Canada	Alberta	Human	unknown	unknown	unknown		Nasopharyngeal swab	unknown	Insertion of 4 nucleotides when compared to the reference sequence. Gap of 9 nucleotides when compared to the reference sequence.	info	Alberta Precision Labs (APL)	Alberta Precision Labs (APL)	P.1	GR	Surveillance testing	(Spike_R190S,NSP4_S184N,NSP6_S106del,Spike_H655Y,Spike_E484K,N_R203K,Spike_K417T,Spike_T1027I,Spike_D138Y,Spike_N501Y,Spike_V1133F,NS3_S253P,Spike_L18F,N_P80R,Spike_T20N,NSP3_K977Q,NSP6_G107del,NSP6_F108del,NSP3_S370L,N_G204R,NS8_E92K,Spike_P26S,NSP12_P323L,Spike_D614G,Spike_V1176F,NSP13_E341D)
hCoV-19CanadaABPHL-128412021	EPI_ISL_2170251	C	2021-04-09	2021-05-19	North America	Canada	Alberta	Human	unknown	unknown	unknown		Nasopharyngeal swab	unknown	NS7a_Q62stop results in 49.6% truncation of the protein sequence. NS8_Q27stop results in 78.5% truncation of the protein sequence. Gap of 19 nucleotides when compared to the reference sequence.	info	Alberta Precision Labs (APL)	Alberta Precision Labs (APL)	B.1.1.7	GRY	Surveillance testing	(Spike_H69del,NS8_Q27stop,NSP3_T183I,Spike_T716I,NSP6_S106del,N_R203K,Spike_A570D,Spike_L5F,Spike_N501Y,NSP3_I1412T,NS8_R52I,Spike_P681H,Spike_Y144del,NS7a_Q62stop,NSP6_G107del,NSP3_A890D,Spike_D1118H,NSP6_F108del,NS8_Y73C,N_G204R,NSP16_P215L,Spike_V70del,NS3_T151I,Spike_A1222T,NSP12_P323L,NSP16_R216N,Spike_D614G,N_D3L,Spike_S982A,N_S235F)
hCoV-19CanadaABPHL-128422021	EPI_ISL_2170252	C	2021-04-09	2021-05-19	North America	Canada	Alberta	Human	unknown	unknown	unknown		Nasopharyngeal swab	unknown	Insertion of 4 nucleotides when compared to the reference sequence. Gap of 9 nucleotides when compared to the reference sequence.	info	Alberta Precision Labs (APL)	Alberta Precision Labs (APL)	P.1	GR	Surveillance testing	(Spike_R190S,NSP4_S184N,NSP6_S106del,Spike_H655Y,Spike_E484K,N_R203K,Spike_K417T,Spike_T1027I,Spike_D138Y,Spike_N501Y,Spike_V1133F,NS3_S253P,Spike_L18F,N_P80R,Spike_T20N,NSP3_K977Q,NSP6_G107del,NSP6_F108del,NSP3_S370L,N_G204R,NS8_E92K,Spike_P26S,NSP12_P323L,Spike_D614G,Spike_V1176F,NSP13_E341D)
hCoV-19CanadaABPHL-128432021	EPI_ISL_2170253	C	2021-04-09	2021-05-19	North America	Canada	Alberta	Human	unknown	unknown	unknown		Nasopharyngeal swab	unknown	Insertion of 4 nucleotides when compared to the reference sequence. Gap of 9 nucleotides when compared to the reference sequence.	info	Alberta Precision Labs (APL)	Alberta Precision Labs (APL)	P.1	GR	Surveillance testing	(Spike_R190S,NSP4_S184N,NSP6_S106del,Spike_H655Y,Spike_E484K,N_R203K,Spike_K417T,Spike_T1027I,Spike_D138Y,Spike_N501Y,NS3_S253P,Spike_S1252F,Spike_L18F,N_P80R,Spike_T20N,NSP3_K977Q,NSP6_G107del,NSP6_F108del,NSP3_S370L,N_G204R,NS8_E92K,Spike_P26S,NSP12_P323L,Spike_D614G,Spike_V1176F,NSP13_E341D)
hCoV-19CanadaABPHL-128442021	EPI_ISL_2170254	C	2021-04-09	2021-05-19	North America	Canada	Alberta	Human	unknown	unknown	unknown		Nasopharyngeal swab	unknown	Insertion of 4 nucleotides when compared to the reference sequence. Gap of 9 nucleotides when compared to the reference sequence.	info	Alberta Precision Labs (APL)	Alberta Precision Labs (APL)	P.1	GR	Surveillance testing	(Spike_R190S,NSP4_S184N,NSP6_S106del,Spike_H655Y,Spike_E484K,N_R203K,Spike_K417T,Spike_T1027I,Spike_D138Y,Spike_N501Y,NS3_S253P,Spike_S1252F,Spike_L18F,N_P80R,Spike_T20N,NSP3_K977Q,NSP6_G107del,NSP6_F108del,NSP3_S370L,N_G204R,NS8_E92K,Spike_P26S,NSP12_P323L,Spike_D614G,Spike_V1176F,NSP13_E341D)
hCoV-19CanadaABPHL-128452021	EPI_ISL_2170255	C	2021-04-09	2021-05-19	North America	Canada	Alberta	Human	unknown	unknown	unknown		Nasopharyngeal swab	unknown	Insertion of 4 nucleotides when compared to the reference sequence. Gap of 9 nucleotides when compared to the reference sequence.	info	Alberta Precision Labs (APL)	Alberta Precision Labs (APL)	P.1	GR	Surveillance testing	(Spike_R190S,NSP4_S184N,NSP6_S106del,Spike_H655Y,Spike_E484K,N_R203K,Spike_K417T,Spike_T1027I,Spike_D138Y,Spike_N501Y,NS3_S253P,Spike_S1252F,Spike_L18F,N_P80R,Spike_T20N,NSP3_K977Q,NSP6_G107del,NSP6_F108del,NSP3_S370L,N_G204R,NS8_E92K,Spike_P26S,NSP12_P323L,Spike_D614G,Spike_V1176F,NSP13_E341D)
hCoV-19CanadaABPHL-128512021	EPI_ISL_2170258	C	2021-04-09	2021-05-19	North America	Canada	Alberta	Human	unknown	unknown	unknown		Nasopharyngeal swab	unknown	Long stretches of NNNs (5.36% of overall sequence). Insertion of 4 nucleotides when compared to the reference sequence. Gap of 9 nucleotides when compared to the reference sequence.	alert	Alberta Precision Labs (APL)	Alberta Precision Labs (APL)	P.1	GR	Surveillance testing	(Spike_R190S,NSP4_S184N,Spike_I844V,NSP6_S106del,Spike_H655Y,Spike_E484K,N_R203K,Spike_K417T,Spike_T1027I,Spike_D138Y,Spike_N501Y,NS3_S253P,Spike_L18F,N_P80R,Spike_T20N,NSP6_G107del,NSP6_F108del,NSP3_S370L,N_G204R,NS8_E92K,Spike_P26S,NSP12_P323L,Spike_D614G,NSP14_P142S,Spike_V1176F,NS7a_V93F,NSP13_E341D)
hCoV-19CanadaABPHL-128532021	EPI_ISL_2170259	C	2021-04-09	2021-05-19	North America	Canada	Alberta	Human	unknown	unknown	unknown		Nasopharyngeal swab	unknown	NS7a_Q62stop results in 49.6% truncation of the protein sequence. NS8_Q27stop results in 78.5% truncation of the protein sequence. Gap of 19 nucleotides when compared to the reference sequence.	info	Alberta Precision Labs (APL)	Alberta Precision Labs (APL)	B.1.1.7	GRY	Surveillance testing	(Spike_H69del,NS8_Q27stop,NSP3_T183I,Spike_T716I,NSP6_S106del,N_R203K,Spike_A570D,Spike_L5F,Spike_N501Y,NSP3_I1412T,NS8_R52I,Spike_P681H,Spike_Y144del,NS7a_Q62stop,NSP6_G107del,NSP3_A890D,Spike_D1118H,NSP6_F108del,NS8_Y73C,N_G204R,NSP16_P215L,Spike_V70del,NS3_T151I,NSP12_P323L,NSP16_R216N,Spike_D614G,N_D3L,Spike_S982A,N_S235F)
hCoV-19CanadaABPHL-128542021	EPI_ISL_2170260	C	2021-04-09	2021-05-19	North America	Canada	Alberta	Human	unknown	unknown	unknown		Nasopharyngeal swab	unknown			Alberta Precision Labs (APL)	Alberta Precision Labs (APL)	B.1.438.1	GH	Surveillance testing	(N_P199S,NSP2_M117V,N_M234I,NSP8_P133S,NSP14_M72I,NSP14_S218A,NS3_L95F,NS3_Q57H,N_D401Y,NS3_L127F,NS6_H3R,NSP12_P323L,Spike_D614G,Spike_Q675H,NSP3_I483V,NSP2_M135I)
hCoV-19CanadaABPHL-128602021	EPI_ISL_2170264	C	2021-04-09	2021-05-19	North America	Canada	Alberta	Human	unknown	unknown	unknown		Nasopharyngeal swab	unknown	Insertion of 4 nucleotides when compared to the reference sequence. Gap of 9 nucleotides when compared to the reference sequence.	info	Alberta Precision Labs (APL)	Alberta Precision Labs (APL)	P.1	GR	Surveillance testing	(Spike_R190S,NSP4_S184N,NSP6_S106del,Spike_H655Y,Spike_E484K,N_R203K,Spike_K417T,Spike_T1027I,NSP13_K460R,Spike_D138Y,Spike_N501Y,NS3_S253P,Spike_L18F,N_P80R,Spike_T20N,NSP3_K977Q,NSP6_G107del,NSP6_F108del,NSP3_S370L,N_G204R,NS8_E92K,NS3_W149R,Spike_P26S,NSP12_P323L,Spike_D614G,Spike_V1176F,NSP13_E341D)
hCoV-19CanadaABPHL-129052021	EPI_ISL_2170297	C	2021-04-09	2021-05-19	North America	Canada	Alberta	Human	unknown	unknown	unknown		Nasopharyngeal swab	unknown	Long stretches of NNNs (6.52% of overall sequence). Insertion of 4 nucleotides when compared to the reference sequence. Gap of 9 nucleotides when compared to the reference sequence. NSP16 without BLAST coverage.	alert	Alberta Precision Labs (APL)	Alberta Precision Labs (APL)	P.1	GR	Surveillance testing	(Spike_R190S,NSP4_S184N,NSP6_S106del,Spike_H655Y,Spike_E484K,N_R203K,Spike_K417T,Spike_D138Y,Spike_N501Y,NS3_S253P,Spike_L18F,N_P80R,Spike_T20N,NSP3_K977Q,NSP6_G107del,NSP6_F108del,NSP3_S370L,N_G204R,NS8_E92K,Spike_P26S,NSP12_P323L,Spike_D614G,NS7a_V93F,NSP13_E341D)
hCoV-19CanadaABPHL-129072021	EPI_ISL_2170298	C	2021-04-09	2021-05-19	North America	Canada	Alberta	Human	unknown	unknown	unknown		Nasopharyngeal swab	unknown	Insertion of 4 nucleotides when compared to the reference sequence. Gap of 9 nucleotides when compared to the reference sequence.	info	Alberta Precision Labs (APL)	Alberta Precision Labs (APL)	P.1	GR	Surveillance testing	(NSP14_D30G,Spike_V1264L,Spike_R190S,NSP4_S184N,NSP6_S106del,Spike_H655Y,Spike_E484K,N_R203K,Spike_K417T,Spike_T1027I,Spike_D138Y,Spike_N501Y,NSP3_K945E,NS3_S253P,Spike_L18F,N_P80R,Spike_T20N,NSP3_K977Q,NSP6_G107del,NS8_A65V,NSP6_F108del,NSP3_S370L,N_G204R,NS8_E92K,Spike_A942S,Spike_P26S,NSP12_P323L,Spike_D614G,Spike_V1176F,NS7a_V93F,NSP13_E341D)
hCoV-19CanadaABPHL-129172021	EPI_ISL_2170306	C	2021-04-09	2021-05-19	North America	Canada	Alberta	Human	unknown	unknown	unknown		Nasopharyngeal swab	unknown	Long stretches of NNNs (6.53% of overall sequence). Insertion of 4 nucleotides when compared to the reference sequence. Gap of 20 nucleotides when compared to the reference sequence. NSP16 without BLAST coverage.	alert	Alberta Precision Labs (APL)	Alberta Precision Labs (APL)	P.1	GR	Surveillance testing	(Spike_R190S,NSP4_S184N,NSP6_S106del,Spike_H655Y,Spike_E484K,N_R203K,Spike_K417T,Spike_D138Y,Spike_N501Y,NS3_S253P,Spike_L18F,N_P80R,Spike_T20N,NSP3_K977Q,NSP6_G107del,NSP6_F108del,NSP3_S370L,N_G204R,NS8_E92K,Spike_P26S,NSP12_P323L,Spike_D614G,NS7a_V93F,NSP13_E341D)
hCoV-19CanadaABPHL-129262021	EPI_ISL_2170312	C	2021-04-09	2021-05-19	North America	Canada	Alberta	Human	unknown	unknown	unknown		Nasopharyngeal swab	unknown	Long stretches of NNNs (6.52% of overall sequence). Insertion of 4 nucleotides when compared to the reference sequence. Gap of 9 nucleotides when compared to the reference sequence. NSP16 without BLAST coverage.	alert	Alberta Precision Labs (APL)	Alberta Precision Labs (APL)	P.1	GR	Surveillance testing	(Spike_R190S,NSP4_S184N,NSP6_S106del,Spike_H655Y,Spike_E484K,N_R203K,Spike_K417T,Spike_D138Y,Spike_N501Y,NSP3_K945E,NS3_S253P,Spike_L18F,N_P80R,Spike_T20N,NSP3_K977Q,NSP6_G107del,NSP6_F108del,NSP3_S370L,N_G204R,NS8_E92K,Spike_P26S,NSP12_P323L,Spike_D614G,NS7a_V93F,NSP13_E341D)
hCoV-19CanadaABPHL-129292021	EPI_ISL_2170313	C	2021-04-09	2021-05-19	North America	Canada	Alberta	Human	unknown	unknown	unknown		Nasopharyngeal swab	unknown	Long stretches of NNNs (6.53% of overall sequence). Insertion of 4 nucleotides when compared to the reference sequence. Gap of 9 nucleotides when compared to the reference sequence. NSP16 without BLAST coverage.	alert	Alberta Precision Labs (APL)	Alberta Precision Labs (APL)	P.1	GR	Surveillance testing	(Spike_R190S,NSP4_S184N,NSP6_S106del,Spike_H655Y,Spike_E484K,N_R203K,Spike_K417T,Spike_D138Y,Spike_N501Y,NS3_S253P,Spike_L18F,N_P80R,Spike_T20N,NSP3_K977Q,NSP6_G107del,NSP6_F108del,NSP3_S370L,N_G204R,NS8_E92K,Spike_P26S,NSP12_P323L,Spike_D614G,NS7a_V93F,NSP13_E341D)
hCoV-19CanadaABPHL-129302021	EPI_ISL_2170314	C	2021-04-09	2021-05-19	North America	Canada	Alberta	Human	unknown	unknown	unknown		Nasopharyngeal swab	unknown	Long stretches of NNNs (6.51% of overall sequence). Insertion of 4 nucleotides when compared to the reference sequence. Gap of 9 nucleotides when compared to the reference sequence. NSP16 without BLAST coverage.	alert	Alberta Precision Labs (APL)	Alberta Precision Labs (APL)	P.1	GR	Surveillance testing	(Spike_R190S,NSP4_S184N,NSP6_S106del,Spike_H655Y,Spike_E484K,N_R203K,Spike_K417T,Spike_D138Y,Spike_N501Y,NSP3_K945E,NS3_S253P,Spike_L18F,N_P80R,Spike_T20N,NSP3_K977Q,NSP6_G107del,NSP6_F108del,NSP3_S370L,N_G204R,NS8_E92K,Spike_P26S,NSP12_P323L,Spike_D614G,NS7a_V93F,NSP13_E341D)
hCoV-19CanadaABPHL-129322021	EPI_ISL_2170316	C	2021-04-09	2021-05-19	North America	Canada	Alberta	Human	unknown	unknown	unknown		Nasopharyngeal swab	unknown	NS3_G254stop results in 8.0% truncation of the protein sequence. Gap of 18 nucleotides when compared to the reference sequence.	info	Alberta Precision Labs (APL)	Alberta Precision Labs (APL)	B.1.351	GH	Surveillance testing	(E_P71L,NSP3_K837N,NS3_G254stop,Spike_K417N,NSP6_S106del,Spike_E484K,Spike_A701V,Spike_N501Y,Spike_A243del,Spike_L18F,Spike_D215G,Spike_L244del,NSP6_G107del,N_T205I,NSP6_F108del,Spike_L242del,NS3_Q57H,NSP2_T85I,Spike_D80A,NS3_W131L,NSP5_K90R,Spike_D614G,NSP12_P323H,NS3_S171L)
hCoV-19CanadaABPHL-129432021	EPI_ISL_2170324	C	2021-04-09	2021-05-19	North America	Canada	Alberta	Human	unknown	unknown	unknown		Nasopharyngeal swab	unknown	Insertion of 4 nucleotides when compared to the reference sequence. Gap of 9 nucleotides when compared to the reference sequence.	info	Alberta Precision Labs (APL)	Alberta Precision Labs (APL)	P.1	GR	Surveillance testing	(Spike_R190S,NSP4_S184N,NSP6_S106del,Spike_H655Y,Spike_E484K,N_R203K,Spike_K417T,Spike_T1027I,Spike_D138Y,Spike_N501Y,NSP3_K945E,NS3_S253P,Spike_L18F,N_P80R,Spike_T20N,NSP3_K977Q,NSP6_G107del,NSP6_F108del,NSP3_S370L,N_G204R,NS8_E92K,Spike_A942S,Spike_P26S,NSP12_P323L,Spike_D614G,Spike_V1176F,NS8_H17Y,NS7a_V93F,NSP13_E341D)
hCoV-19CanadaABPHL-129472021	EPI_ISL_2170327	C	2021-04-09	2021-05-19	North America	Canada	Alberta	Human	unknown	unknown	unknown		Nasopharyngeal swab	unknown	Insertion of 4 nucleotides when compared to the reference sequence. Gap of 9 nucleotides when compared to the reference sequence.	info	Alberta Precision Labs (APL)	Alberta Precision Labs (APL)	P.1	GR	Surveillance testing	(Spike_R190S,NSP4_S184N,NSP6_S106del,Spike_H655Y,Spike_E484K,N_R203K,Spike_K417T,Spike_T1027I,Spike_D138Y,Spike_N501Y,NS3_S253P,Spike_L18F,N_P80R,Spike_T20N,NSP3_K977Q,NSP6_G107del,NSP6_F108del,NSP3_S370L,N_G204R,NS8_E92K,Spike_P26S,NSP12_P323L,Spike_D614G,Spike_V1176F,NSP12_L127F,NSP13_E341D)
hCoV-19CanadaABPHL-129522021	EPI_ISL_2170328	C	2021-04-09	2021-05-19	North America	Canada	Alberta	Human	unknown	unknown	unknown		Nasopharyngeal swab	unknown	Long stretches of NNNs (6.52% of overall sequence). Insertion of 4 nucleotides when compared to the reference sequence. Gap of 9 nucleotides when compared to the reference sequence. NSP16 without BLAST coverage.	alert	Alberta Precision Labs (APL)	Alberta Precision Labs (APL)	P.1	GR	Surveillance testing	(Spike_R190S,NSP4_S184N,NSP6_S106del,Spike_H655Y,Spike_E484K,N_R203K,Spike_K417T,Spike_D138Y,Spike_N501Y,NS3_S253P,Spike_L18F,N_P80R,Spike_T20N,NSP3_K977Q,NSP6_G107del,NSP6_F108del,NSP3_S370L,N_G204R,NS8_E92K,Spike_P26S,NSP12_P323L,Spike_D614G,NSP13_E341D)
hCoV-19CanadaABPHL-129532021	EPI_ISL_2170329	C	2021-04-09	2021-05-19	North America	Canada	Alberta	Human	unknown	unknown	unknown		Nasopharyngeal swab	unknown	Stretches of NNNs (2.99% of overall sequence). Insertion of 4 nucleotides when compared to the reference sequence. Gap of 9 nucleotides when compared to the reference sequence. NSP16 without BLAST coverage.	warn	Alberta Precision Labs (APL)	Alberta Precision Labs (APL)	P.1	GR	Surveillance testing	(Spike_R190S,NSP4_S184N,NSP6_S106del,Spike_H655Y,Spike_E484K,N_R203K,Spike_K417T,Spike_T1027I,NSP3_D136Y,Spike_D138Y,Spike_N501Y,NS3_S253P,Spike_S1252F,Spike_L18F,N_P80R,Spike_T20N,NSP3_K977Q,NSP6_G107del,NSP6_F108del,NSP3_S370L,N_G204R,NS8_E92K,Spike_P26S,NSP12_P323L,Spike_D614G,Spike_V1176F,NSP13_E341D)
hCoV-19CanadaABPHL-129542021	EPI_ISL_2170330	C	2021-04-09	2021-05-19	North America	Canada	Alberta	Human	unknown	unknown	unknown		Nasopharyngeal swab	unknown	Stretches of NNNs (3.00% of overall sequence). Insertion of 4 nucleotides when compared to the reference sequence. Gap of 9 nucleotides when compared to the reference sequence. NSP16 without BLAST coverage.	warn	Alberta Precision Labs (APL)	Alberta Precision Labs (APL)	P.1	GR	Surveillance testing	(Spike_R190S,NSP4_S184N,NSP6_S106del,Spike_H655Y,Spike_E484K,N_R203K,Spike_K417T,Spike_T1027I,Spike_D138Y,Spike_N501Y,NS3_S253P,Spike_L18F,N_P80R,Spike_T20N,NSP3_K977Q,NSP6_G107del,NSP6_F108del,NSP3_S370L,N_G204R,NS8_E92K,Spike_P26S,NSP12_P323L,Spike_D614G,Spike_V1176F,NS7a_V93F,NSP13_E341D)
hCoV-19CanadaABPHL-129552021	EPI_ISL_2170331	C	2021-04-09	2021-05-19	North America	Canada	Alberta	Human	unknown	unknown	unknown		Nasopharyngeal swab	unknown	Long stretches of NNNs (6.52% of overall sequence). Insertion of 4 nucleotides when compared to the reference sequence. Gap of 9 nucleotides when compared to the reference sequence. NSP16 without BLAST coverage.	alert	Alberta Precision Labs (APL)	Alberta Precision Labs (APL)	P.1	GR	Surveillance testing	(Spike_R190S,NSP4_S184N,NSP6_S106del,Spike_H655Y,Spike_E484K,N_R203K,Spike_K417T,Spike_D138Y,Spike_N501Y,NS3_S253P,Spike_L18F,N_P80R,Spike_T20N,NSP3_K977Q,NSP6_G107del,NSP6_F108del,NSP3_S370L,N_G204R,NS8_E92K,Spike_P26S,NSP12_P323L,Spike_D614G,NS7a_V93F,NSP13_E341D)
hCoV-19CanadaABPHL-130062021	EPI_ISL_2170379	C	2021-04-09	2021-05-19	North America	Canada	Alberta	Human	unknown	unknown	unknown		Nasopharyngeal swab	unknown			Alberta Precision Labs (APL)	Alberta Precision Labs (APL)	B.1.438.1	GH	Surveillance testing	(N_P199S,NSP2_M117V,N_M234I,NSP8_P133S,NSP14_M72I,NSP14_S218A,NS3_L95F,NS3_Q57H,N_D401Y,NS3_L127F,NS6_H3R,NSP12_P323L,Spike_D614G,Spike_Q675H,NSP3_I483V,NSP2_M135I)
hCoV-19CanadaABPHL-130112021	EPI_ISL_2170384	C	2021-04-09	2021-05-19	North America	Canada	Alberta	Human	unknown	unknown	unknown		Nasopharyngeal swab	unknown			Alberta Precision Labs (APL)	Alberta Precision Labs (APL)	B.1.438.1	GH	Surveillance testing	(NSP9_P71L,NSP2_M117V,NS3_I62T,N_M234I,Spike_S477N,NS3_L95F,NS3_Q57H,N_D401Y,NSP4_L206F,NSP12_P323L,Spike_D614G,Spike_Q675H,NSP12_R173C)
hCoV-19CanadaABPHL-130292021	EPI_ISL_2170398	C	2021-04-09	2021-05-19	North America	Canada	Alberta	Human	unknown	unknown	unknown		Nasopharyngeal swab	unknown	Long stretches of NNNs (8.86% of overall sequence). Insertion of 4 nucleotides when compared to the reference sequence. Gap of 9 nucleotides when compared to the reference sequence. NSP15 without BLAST coverage.	alert	Alberta Precision Labs (APL)	Alberta Precision Labs (APL)	P.1	GR	Surveillance testing	(Spike_R190S,NSP4_S184N,NSP6_S106del,Spike_H655Y,Spike_E484K,N_R203K,Spike_K417T,Spike_T1027I,Spike_D138Y,Spike_N501Y,NS3_S253P,Spike_L18F,N_P80R,Spike_T20N,NSP3_K977Q,NSP6_G107del,NSP6_F108del,NSP3_S370L,N_G204R,NS8_E92K,Spike_A942S,Spike_P26S,NSP12_P323L,Spike_D614G,Spike_V1176F,NS8_H17Y,NS7a_V93F,NSP13_E341D)
hCoV-19CanadaABPHL-130562021	EPI_ISL_2170402	C	2021-04-09	2021-05-19	North America	Canada	Alberta	Human	unknown	unknown	unknown		Nasopharyngeal swab	unknown			Alberta Precision Labs (APL)	Alberta Precision Labs (APL)	B.1.438.1	GH	Surveillance testing	(NSP9_P71L,N_P199S,NSP2_M117V,NS3_I62T,N_M234I,Spike_S477N,NS3_L95F,NS3_Q57H,N_D401Y,NSP3_K1693N,NSP12_P323L,Spike_D614G,Spike_Q675H,NSP12_R173C)
hCoV-19CanadaABPHL-131532021	EPI_ISL_2170470	C	2021-04-09	2021-05-19	North America	Canada	Alberta	Human	unknown	unknown	unknown		Nasopharyngeal swab	unknown	Insertion of 4 nucleotides when compared to the reference sequence. Gap of 9 nucleotides when compared to the reference sequence.	info	Alberta Precision Labs (APL)	Alberta Precision Labs (APL)	P.1	GR	Surveillance testing	(Spike_R190S,NSP4_S184N,NSP6_S106del,Spike_H655Y,Spike_E484K,N_R203K,Spike_K417T,Spike_T1027I,NSP13_K460R,Spike_D138Y,Spike_N501Y,NSP5_T198A,NS3_S253P,Spike_L18F,N_P80R,Spike_T20N,NSP3_K977Q,NSP6_G107del,NSP6_F108del,NSP3_S370L,N_G204R,NS8_E92K,NS3_W149R,Spike_P26S,NSP12_P323L,Spike_D614G,Spike_V1176F,NSP13_E341D)
hCoV-19CanadaABPHL-133062021	EPI_ISL_2170584	C	2021-04-09	2021-05-19	North America	Canada	Alberta	Human	unknown	unknown	unknown		Nasopharyngeal swab	unknown	Stretches of NNNs (2.78% of overall sequence). NS8_Q27stop results in 78.5% truncation of the protein sequence. Gap of 19 nucleotides when compared to the reference sequence.	warn	Alberta Precision Labs (APL)	Alberta Precision Labs (APL)	B.1.1.7	GRY	Surveillance testing	(Spike_H69del,NS8_Q27stop,NSP3_T183I,Spike_T716I,NSP6_S106del,N_R203K,Spike_A570D,Spike_L5F,Spike_N501Y,NSP3_I1412T,NS8_R52I,Spike_P681H,Spike_Y144del,NSP6_G107del,NSP3_A890D,Spike_D1118H,NSP6_F108del,NS8_Y73C,N_G204R,NSP16_P215L,Spike_V70del,NS3_T151I,NSP12_P323L,NSP16_R216N,Spike_D614G,N_D3L,Spike_S982A,N_S235F)
hCoV-19CanadaABPHL-133072021	EPI_ISL_2170585	C	2021-04-09	2021-05-19	North America	Canada	Alberta	Human	unknown	unknown	unknown		Nasopharyngeal swab	unknown	Stretches of NNNs (2.57% of overall sequence). NS8_Q27stop results in 78.5% truncation of the protein sequence. Gap of 19 nucleotides when compared to the reference sequence.	warn	Alberta Precision Labs (APL)	Alberta Precision Labs (APL)	B.1.1.7	GRY	Surveillance testing	(Spike_H69del,NS8_Q27stop,NSP3_T183I,Spike_T716I,NSP6_S106del,N_R203K,Spike_A570D,Spike_L5F,Spike_N501Y,NSP3_I1412T,NS8_R52I,Spike_P681H,Spike_Y144del,NSP6_G107del,NSP3_A890D,Spike_D1118H,NSP6_F108del,NS8_Y73C,N_G204R,Spike_V70del,NS3_T151I,NSP12_P323L,Spike_D614G,N_D3L,Spike_S982A,N_S235F)
hCoV-19CanadaABPHL-133082021	EPI_ISL_2170586	C	2021-04-09	2021-05-19	North America	Canada	Alberta	Human	unknown	unknown	unknown		Nasopharyngeal swab	unknown	Stretches of NNNs (3.49% of overall sequence). NS8_Q27stop results in 78.5% truncation of the protein sequence. Gap of 19 nucleotides when compared to the reference sequence.	warn	Alberta Precision Labs (APL)	Alberta Precision Labs (APL)	B.1.1.7	GRY	Surveillance testing	(Spike_H69del,NS8_Q27stop,NSP3_T183I,Spike_T716I,NSP6_S106del,N_R203K,Spike_A570D,N_T325I,NSP3_P1103S,Spike_N501Y,NSP3_I1412T,NS8_R52I,Spike_P681H,Spike_Y144del,NSP2_L550F,Spike_I712V,NSP6_G107del,NSP3_A890D,NSP3_D464Y,Spike_D1118H,NSP6_F108del,NS8_Y73C,N_G204R,Spike_V70del,NS3_I35K,NSP12_P323L,Spike_D614G,N_D3L,Spike_S982A,N_S235F)
hCoV-19CanadaABPHL-133102021	EPI_ISL_2170587	C	2021-04-09	2021-05-19	North America	Canada	Alberta	Human	unknown	unknown	unknown		Nasopharyngeal swab	unknown	Stretches of NNNs (3.76% of overall sequence). NS8_Q27stop results in 78.5% truncation of the protein sequence. Gap of 19 nucleotides when compared to the reference sequence.	warn	Alberta Precision Labs (APL)	Alberta Precision Labs (APL)	B.1.1.7	GRY	Surveillance testing	(Spike_H69del,NS8_Q27stop,NSP3_T183I,Spike_T716I,NSP6_S106del,N_R203K,Spike_A570D,Spike_L5F,Spike_N501Y,NSP3_I1412T,NS8_R52I,Spike_P681H,Spike_Y144del,NSP6_G107del,NSP3_A890D,Spike_D1118H,NSP6_F108del,NS8_Y73C,N_G204R,Spike_V70del,NS3_T151I,Spike_A1222T,NSP12_P323L,Spike_D614G,N_D3L,Spike_S982A,N_S235F)
hCoV-19CanadaABPHL-133112021	EPI_ISL_2170588	C	2021-04-09	2021-05-19	North America	Canada	Alberta	Human	unknown	unknown	unknown		Nasopharyngeal swab	unknown	Stretches of NNNs (3.40% of overall sequence). NS8_Q27stop results in 78.5% truncation of the protein sequence. Gap of 19 nucleotides when compared to the reference sequence. NS7b without BLAST coverage.	warn	Alberta Precision Labs (APL)	Alberta Precision Labs (APL)	B.1.1.7	GRY	Surveillance testing	(Spike_H69del,NSP13_V193L,NS8_Q27stop,NSP3_T183I,Spike_T716I,NSP6_S106del,N_R203K,Spike_A570D,N_T325I,NSP3_P1103S,Spike_N501Y,NSP3_I1412T,Spike_P681H,Spike_Y144del,NSP2_L550F,Spike_I712V,NSP6_G107del,NSP3_A890D,NSP3_D464Y,Spike_D1118H,NSP6_F108del,NS8_Y73C,N_G204R,Spike_V70del,NSP12_P323L,Spike_D614G,N_D3L,Spike_S982A,N_S235F)
hCoV-19CanadaABPHL-133132021	EPI_ISL_2170589	C	2021-04-09	2021-05-19	North America	Canada	Alberta	Human	unknown	unknown	unknown		Nasopharyngeal swab	unknown	Stretches of NNNs (4.64% of overall sequence).	warn	Alberta Precision Labs (APL)	Alberta Precision Labs (APL)	B.1.438.1	GH	Surveillance testing	(NSP2_M117V,NSP12_H892Y,Spike_S1242I,NSP3_S166I,N_M234I,NS3_L95F,NS3_Q57H,NSP12_P112S,NSP14_S137I,NSP12_P323L,Spike_D614G,Spike_Q675H)
hCoV-19CanadaABPHL-133142021	EPI_ISL_2170590	C	2021-04-09	2021-05-19	North America	Canada	Alberta	Human	unknown	unknown	unknown		Nasopharyngeal swab	unknown	Long stretches of NNNs (5.42% of overall sequence). NS8_Q27stop results in 78.5% truncation of the protein sequence. Gap of 19 nucleotides when compared to the reference sequence. NS7b without BLAST coverage.	alert	Alberta Precision Labs (APL)	Alberta Precision Labs (APL)	B.1.1.7	GRY	Surveillance testing	(Spike_H69del,NS8_Q27stop,NSP3_T183I,Spike_T716I,NSP6_S106del,N_R203K,Spike_A570D,N_T325I,NSP3_P1103S,Spike_N501Y,NS8_R52I,Spike_P681H,Spike_Y144del,NSP2_L550F,Spike_I712V,NSP6_G107del,NSP3_A890D,NSP3_D464Y,Spike_D1118H,NSP6_F108del,NS8_Y73C,N_G204R,Spike_V70del,NS3_I35K,NS6_Q51R,NSP12_P323L,Spike_D614G,N_D3L,Spike_S982A,N_S235F)
hCoV-19CanadaABPHL-133162021	EPI_ISL_2170591	C	2021-04-09	2021-05-19	North America	Canada	Alberta	Human	unknown	unknown	unknown		Nasopharyngeal swab	unknown	Stretches of NNNs (1.00% of overall sequence). NS8_K68stop results in 44.6% truncation of the protein sequence. NS8_Q27stop results in 78.5% truncation of the protein sequence. Gap of 19 nucleotides when compared to the reference sequence.	warn	Alberta Precision Labs (APL)	Alberta Precision Labs (APL)	B.1.1.7	GRY	Surveillance testing	(Spike_H69del,NS8_Q27stop,NSP3_T183I,Spike_T716I,NS8_K68stop,NSP6_S106del,N_R203K,Spike_A570D,NSP3_E387D,Spike_N501Y,NSP3_I1412T,NS8_R52I,Spike_P681H,Spike_Y144del,NSP12_P227L,NSP6_G107del,NSP3_A890D,Spike_D1118H,NSP6_F108del,NS8_Y73C,NSP3_M1441I,N_G204R,NSP4_V129I,Spike_V70del,NSP12_P323L,NSP5_K90R,Spike_D614G,N_D3L,NSP5_R279C,Spike_S982A,NS3_I37T,N_S235F,NSP13_Q470K)
hCoV-19CanadaABPHL-133172021	EPI_ISL_2170592	C	2021-04-09	2021-05-19	North America	Canada	Alberta	Human	unknown	unknown	unknown		Nasopharyngeal swab	unknown	Stretches of NNNs (1.48% of overall sequence). NS8_K68stop results in 44.6% truncation of the protein sequence. NS8_Q27stop results in 78.5% truncation of the protein sequence. Gap of 19 nucleotides when compared to the reference sequence.	warn	Alberta Precision Labs (APL)	Alberta Precision Labs (APL)	B.1.1.7	GRY	Surveillance testing	(Spike_H69del,NS8_Q27stop,NSP3_T183I,Spike_T716I,NS8_K68stop,NSP6_S106del,N_R203K,Spike_A570D,NSP3_E387D,Spike_N501Y,NSP3_I1412T,NS8_R52I,Spike_P681H,Spike_Y144del,NSP12_P227L,NSP6_G107del,NSP3_A890D,Spike_D1118H,NSP6_F108del,NS8_Y73C,NSP3_M1441I,N_G204R,NSP4_V129I,Spike_V70del,NSP12_P323L,NSP5_K90R,Spike_D614G,N_D3L,NSP5_R279C,Spike_S982A,NS3_I37T,N_S235F)
hCoV-19CanadaABPHL-133182021	EPI_ISL_2170593	C	2021-04-09	2021-05-19	North America	Canada	Alberta	Human	unknown	unknown	unknown		Nasopharyngeal swab	unknown	Stretches of NNNs (4.33% of overall sequence). NS8_Q27stop results in 78.5% truncation of the protein sequence. Gap of 19 nucleotides when compared to the reference sequence.	warn	Alberta Precision Labs (APL)	Alberta Precision Labs (APL)	B.1.1.7	GR	Surveillance testing	(Spike_H69del,NS8_Q27stop,NSP3_T183I,Spike_T716I,NSP6_S106del,N_R203K,Spike_A570D,Spike_L5F,NSP3_I1412T,NS8_R52I,Spike_P681H,Spike_Y144del,NSP6_G107del,NSP3_A890D,Spike_D1118H,NSP6_F108del,NS8_Y73C,N_G204R,Spike_V70del,NS3_T151I,NSP12_P323L,Spike_D614G,N_D3L,Spike_S982A,N_S235F)
hCoV-19CanadaABPHL-134792021	EPI_ISL_2170711	C	2021-04-09	2021-05-19	North America	Canada	Alberta	Human	unknown	unknown	unknown		Nasopharyngeal swab	unknown	Long stretches of NNNs (5.09% of overall sequence). Gap of 24 nucleotides when compared to the reference sequence.	alert	Alberta Precision Labs (APL)	Alberta Precision Labs (APL)	B.1.525	G	Surveillance testing	(Spike_H69del,NSP12_P323F,M_I82T,Spike_A67V,N_A12G,NSP3_T1189I,NS7a_T28I,NSP6_G107del,E_L21F,NSP6_S106del,Spike_E484K,N_T205I,NSP6_F108del,Spike_Q52R,Spike_V70del,Spike_A243S,Spike_D614G,Spike_Y144del,Spike_F888L,Spike_Q677H,Spike_N556S)
hCoV-19CanadaABPHL-134942021	EPI_ISL_2170722	C	2021-04-09	2021-05-19	North America	Canada	Alberta	Human	unknown	unknown	unknown		Nasopharyngeal swab	unknown	Long stretches of NNNs (9.23% of overall sequence). Gap of 19 nucleotides when compared to the reference sequence. NS7b without BLAST coverage.	alert	Alberta Precision Labs (APL)	Alberta Precision Labs (APL)	B.1.1.7	GR	Surveillance testing	(Spike_H69del,NSP3_T183I,NSP3_V1506F,Spike_T716I,NSP6_S106del,N_R203K,Spike_A570D,Spike_L5F,Spike_P681H,Spike_Y144del,NSP3_A1766V,NSP6_G107del,NSP3_A890D,Spike_D1118H,NSP6_F108del,NS8_Y73C,N_G204R,Spike_V70del,NS3_T151I,Spike_A1222T,NSP12_P323L,Spike_D614G,N_D3L,Spike_S982A,N_S235F)
hCoV-19CanadaABPHL-134952021	EPI_ISL_2170723	C	2021-04-09	2021-05-19	North America	Canada	Alberta	Human	unknown	unknown	unknown		Nasopharyngeal swab	unknown	Stretches of NNNs (3.50% of overall sequence).	warn	Alberta Precision Labs (APL)	Alberta Precision Labs (APL)	B.1.438.1	GH	Surveillance testing	(NSP2_M117V,Spike_S1242I,NSP3_S166I,N_M234I,NS3_L95F,NS3_Q57H,NSP12_P112S,NSP3_K610R,NSP14_S137I,NSP12_P323L,Spike_D614G,Spike_Q675H)
hCoV-19CanadaABPHL-134962021	EPI_ISL_2170724	C	2021-04-09	2021-05-19	North America	Canada	Alberta	Human	unknown	unknown	unknown		Nasopharyngeal swab	unknown	Stretches of NNNs (2.57% of overall sequence). NS8_Q27stop results in 78.5% truncation of the protein sequence. Gap of 19 nucleotides when compared to the reference sequence.	warn	Alberta Precision Labs (APL)	Alberta Precision Labs (APL)	B.1.1.7	GRY	Surveillance testing	(Spike_H69del,NS8_Q27stop,NSP3_T183I,Spike_T716I,NSP6_S106del,N_R203K,Spike_A570D,Spike_L5F,Spike_N501Y,NSP3_I1412T,NS8_R52I,Spike_P681H,Spike_Y144del,NSP6_G107del,NSP3_A890D,Spike_D1118H,NSP6_F108del,NS8_Y73C,N_G204R,Spike_V70del,NS3_T151I,NSP12_P323L,Spike_D614G,N_D3L,Spike_S982A,N_S235F)
hCoV-19CanadaABPHL-134972021	EPI_ISL_2170725	C	2021-04-09	2021-05-19	North America	Canada	Alberta	Human	unknown	unknown	unknown		Nasopharyngeal swab	unknown	Stretches of NNNs (1.47% of overall sequence). NS8_Q27stop results in 78.5% truncation of the protein sequence. Gap of 19 nucleotides when compared to the reference sequence.	warn	Alberta Precision Labs (APL)	Alberta Precision Labs (APL)	B.1.1.7	GRY	Surveillance testing	(Spike_H69del,NS8_Q27stop,NSP3_T183I,Spike_T716I,NSP6_S106del,N_R203K,Spike_A570D,Spike_L5F,Spike_N501Y,NSP3_I1412T,NS8_R52I,Spike_P681H,Spike_Y144del,NSP6_G107del,NSP3_A890D,Spike_D1118H,NSP6_F108del,NS8_Y73C,N_G204R,Spike_V70del,NS3_T151I,Spike_A1222T,NSP12_P323L,Spike_D614G,N_D3L,Spike_S982A,N_S235F)
hCoV-19CanadaABPHL-134982021	EPI_ISL_2170726	C	2021-04-09	2021-05-19	North America	Canada	Alberta	Human	unknown	unknown	unknown		Nasopharyngeal swab	unknown	Long stretches of NNNs (9.90% of overall sequence). NS8_Q27stop results in 78.5% truncation of the protein sequence. Gap of 19 nucleotides when compared to the reference sequence.	alert	Alberta Precision Labs (APL)	Alberta Precision Labs (APL)	B.1.1.7	GR	Surveillance testing	(NSP2_A476V,NS8_Q27stop,NSP3_T183I,NSP3_A890D,NSP6_G107del,Spike_T716I,NSP6_S106del,N_R203K,Spike_A570D,Spike_D1118H,NSP6_F108del,NS8_Y73C,N_G204R,NS3_T151I,NS8_R52I,NSP12_P323L,Spike_P681H,Spike_D614G,N_D3L,Spike_S982A,N_S235F)
hCoV-19CanadaABPHL-135002021	EPI_ISL_2170727	C	2021-04-09	2021-05-19	North America	Canada	Alberta	Human	unknown	unknown	unknown		Nasopharyngeal swab	unknown	Long stretches of NNNs (6.74% of overall sequence). NS7b without BLAST coverage.	alert	Alberta Precision Labs (APL)	Alberta Precision Labs (APL)	B.1.438.1	GH	Surveillance testing	(NSP2_M117V,N_P6L,N_M234I,NS3_L95F,NS3_Q57H,NSP2_Y316F,NSP6_Y80C,NS7a_L17F,NSP2_I387M,NSP12_P323L,Spike_D614G,Spike_Q675H,Spike_A653V)
hCoV-19CanadaABPHL-135022021	EPI_ISL_2170728	C	2021-04-09	2021-05-19	North America	Canada	Alberta	Human	unknown	unknown	unknown		Nasopharyngeal swab	unknown	Stretches of NNNs (4.17% of overall sequence). NS7b without BLAST coverage.	warn	Alberta Precision Labs (APL)	Alberta Precision Labs (APL)	B.1.438.1	GH	Surveillance testing	(NSP2_M117V,N_M234I,NS3_L95F,NSP13_R595K,NS3_Q57H,Spike_L5F,NSP12_P112S,NSP14_S137I,NSP12_P323L,Spike_D614G,Spike_Q675H)
hCoV-19CanadaABPHL-135032021	EPI_ISL_2170729	C	2021-04-09	2021-05-19	North America	Canada	Alberta	Human	unknown	unknown	unknown		Nasopharyngeal swab	unknown	Long stretches of NNNs (5.63% of overall sequence). NS8_Q27stop results in 78.5% truncation of the protein sequence. Gap of 19 nucleotides when compared to the reference sequence.	alert	Alberta Precision Labs (APL)	Alberta Precision Labs (APL)	B.1.1.7	GR	Surveillance testing	(Spike_H69del,NS8_Q27stop,NSP3_T183I,Spike_T716I,NSP6_S106del,N_R203K,Spike_A570D,Spike_L5F,NSP3_I1412T,NS8_R52I,Spike_P681H,Spike_Y144del,NSP6_G107del,NSP3_A890D,Spike_D1118H,NSP6_F108del,NS8_Y73C,N_G204R,Spike_V70del,NS3_T151I,NSP12_P323L,Spike_D614G,N_D3L,Spike_S982A,N_S235F)
hCoV-19CanadaABPHL-135042021	EPI_ISL_2170730	C	2021-04-09	2021-05-19	North America	Canada	Alberta	Human	unknown	unknown	unknown		Nasopharyngeal swab	unknown	Stretches of NNNs (1.35% of overall sequence). NS8_Q27stop results in 78.5% truncation of the protein sequence. Gap of 22 nucleotides when compared to the reference sequence.	warn	Alberta Precision Labs (APL)	Alberta Precision Labs (APL)	B.1.1.7	GRY	Surveillance testing	(Spike_H69del,NS8_Q27stop,NSP3_T183I,NSP3_S1807F,Spike_T716I,NSP6_S106del,N_R203K,Spike_A570D,NSP13_K460R,NSP13_P78S,NSP14_E284D,Spike_N501Y,Spike_L841I,NSP3_I1412T,Spike_P681H,Spike_Y144del,NS7b_L14del,NSP1_T78A,NSP6_G107del,NSP3_A890D,Spike_D1118H,NSP6_F108del,NS8_Y73C,N_G204R,Spike_V70del,NSP2_T547I,NSP12_P323L,Spike_D614G,N_D3L,Spike_S982A,N_S235F)
hCoV-19CanadaABPHL-135052021	EPI_ISL_2170731	C	2021-04-09	2021-05-19	North America	Canada	Alberta	Human	unknown	unknown	unknown		Nasopharyngeal swab	unknown	Stretches of NNNs (4.21% of overall sequence). NS8_Q27stop results in 78.5% truncation of the protein sequence. Gap of 19 nucleotides when compared to the reference sequence.	warn	Alberta Precision Labs (APL)	Alberta Precision Labs (APL)	B.1.1.7	GR	Surveillance testing	(Spike_H69del,NS8_Q27stop,NSP3_T183I,Spike_T716I,NSP6_S106del,N_R203K,Spike_A570D,Spike_L5F,NSP3_I1412T,NS8_R52I,Spike_P681H,Spike_Y144del,NSP6_G107del,NSP3_A890D,Spike_D1118H,NSP6_F108del,NS8_Y73C,N_G204R,Spike_V70del,NS3_T151I,NSP12_P323L,Spike_D614G,N_D3L,Spike_S982A,N_S235F)
hCoV-19CanadaABPHL-135062021	EPI_ISL_2170732	C	2021-04-09	2021-05-19	North America	Canada	Alberta	Human	unknown	unknown	unknown		Nasopharyngeal swab	unknown	Long stretches of NNNs (9.35% of overall sequence). NS8_Q27stop results in 78.5% truncation of the protein sequence. Gap of 19 nucleotides when compared to the reference sequence.	alert	Alberta Precision Labs (APL)	Alberta Precision Labs (APL)	B.1.1.7	G	Surveillance testing	(NS8_Q27stop,NSP3_T183I,NSP3_A890D,NSP6_G107del,Spike_T716I,NSP6_S106del,Spike_A570D,Spike_D1118H,NSP6_F108del,NS8_Y73C,N_G204R,NS3_T151I,NS8_R52I,NSP12_P323L,Spike_P681H,Spike_D614G,N_D3L,Spike_S982A,N_S235F)
hCoV-19CanadaABPHL-135072021	EPI_ISL_2170733	C	2021-04-09	2021-05-19	North America	Canada	Alberta	Human	unknown	unknown	unknown		Nasopharyngeal swab	unknown	Stretches of NNNs (1.17% of overall sequence). NS8_Q27stop results in 78.5% truncation of the protein sequence. Gap of 19 nucleotides when compared to the reference sequence.	warn	Alberta Precision Labs (APL)	Alberta Precision Labs (APL)	B.1.1.7	GRY	Surveillance testing	(Spike_H69del,NS8_Q27stop,NSP3_T183I,Spike_T716I,NSP6_S106del,N_R203K,Spike_A570D,Spike_L5F,Spike_N501Y,NSP3_I1412T,NS8_R52I,NSP3_L742I,Spike_P681H,Spike_Y144del,NSP3_H446Y,NSP6_G107del,NSP3_A890D,Spike_D1118H,NSP6_F108del,NS8_Y73C,N_G204R,Spike_V70del,NS3_T151I,Spike_A1222T,NSP12_P323L,Spike_D614G,N_D3L,Spike_S982A,N_S235F)
hCoV-19CanadaABPHL-135112021	EPI_ISL_2170734	C	2021-04-09	2021-05-19	North America	Canada	Alberta	Human	unknown	unknown	unknown		Nasopharyngeal swab	unknown	Long stretches of NNNs (9.43% of overall sequence). NS8_Q27stop results in 78.5% truncation of the protein sequence. Gap of 19 nucleotides when compared to the reference sequence.	alert	Alberta Precision Labs (APL)	Alberta Precision Labs (APL)	B.1.1.7	GR	Surveillance testing	(NSP2_A476V,NS8_Q27stop,NSP3_T183I,NSP3_A890D,NSP6_G107del,Spike_T716I,NSP6_S106del,N_R203K,Spike_A570D,Spike_D1118H,NSP6_F108del,NSP6_T181I,NS8_Y73C,N_G204R,NS3_T151I,NS8_R52I,NSP12_P323L,Spike_P681H,Spike_D614G,N_D3L,Spike_S982A,N_S235F)
hCoV-19CanadaABPHL-135122021	EPI_ISL_2170735	C	2021-04-09	2021-05-19	North America	Canada	Alberta	Human	unknown	unknown	unknown		Nasopharyngeal swab	unknown	Stretches of NNNs (3.35% of overall sequence).	warn	Alberta Precision Labs (APL)	Alberta Precision Labs (APL)	B.1.438.1	GH	Surveillance testing	(NSP2_M117V,N_M234I,NS3_L95F,NS3_Q57H,NSP12_P323L,Spike_D614G,M_A2V,Spike_Q675H)
hCoV-19CanadaABPHL-135132021	EPI_ISL_2170736	C	2021-04-09	2021-05-19	North America	Canada	Alberta	Human	unknown	unknown	unknown		Nasopharyngeal swab	unknown	Stretches of NNNs (1.68% of overall sequence). NS8_Q27stop results in 78.5% truncation of the protein sequence. Gap of 19 nucleotides when compared to the reference sequence.	warn	Alberta Precision Labs (APL)	Alberta Precision Labs (APL)	B.1.1.7	GRY	Surveillance testing	(Spike_H69del,NS8_Q27stop,NSP3_T183I,Spike_T716I,NSP6_S106del,N_R203K,Spike_A570D,NSP3_E387D,Spike_N501Y,NSP3_I1412T,NS8_R52I,Spike_P681H,Spike_Y144del,NSP12_P227L,NSP6_G107del,NSP3_A890D,Spike_D1118H,NSP6_F108del,NS8_Y73C,NSP3_M1441I,NSP3_G171S,N_G204R,NSP4_V129I,Spike_V70del,NSP12_P323L,NSP5_K90R,Spike_D614G,N_D3L,NSP5_R279C,Spike_S982A,NS3_I37T,N_S235F)
hCoV-19/Canada/NL-NML-43007/2021	EPI_ISL_2161783	C	2021-04-08	2021-05-19	North America	Canada	Newfoundland and Labrador	Human		46	Asymptomatic	Nasopharyngeal swab	Nanopore MinION	ARTIC Network Protocol v1	Gap of 18 nucleotides when compared to the reference sequence.	info	Dr. Leonard A. Miller Centre for Health Services	National Microbiology Laboratory (NML)	B.1.351	GH		(E_P71L
hCoV-19/Canada/NL-NML-43008/2021	EPI_ISL_2161784	C	2021-04-08	2021-05-19	North America	Canada	Newfoundland and Labrador	Human		57	Symptomatic	Nasopharyngeal swab	Nanopore MinION	ARTIC Network Protocol v1	Gap of 13 nucleotides when compared to the reference sequence.	info	Dr. Leonard A. Miller Centre for Health Services	National Microbiology Laboratory (NML)	B.1.617.2	G		(N_G215C
hCoV-19/Canada/NS-NML-42279/2021	EPI_ISL_2162029	C	2021-04-08	2021-05-19	North America	Canada	Nova Scotia	Human	Male	55	unknown	Nasopharyngeal swab	Nanopore MinION	ARTIC Network Protocol v1			QEII Health Sciences Centre	National Microbiology Laboratory (NML)	B.1.36.31	GH		(NSP3_Q167L,NS8_E64A,Spike_I909V,NSP13_P504L,NSP2_A306V,N_S194L,NS3_T24I,NS3_Q57H,NS3_T175I,NS8_R52I,NSP12_P323L,Spike_D614G,Spike_R102S,NSP6_V84F,Spike_A222V)
hCoV-19/Canada/NS-NML-42280/2021	EPI_ISL_2162030	C	2021-04-08	2021-05-19	North America	Canada	Nova Scotia	Human	Female	59	unknown	Nasopharyngeal swab	Nanopore MinION	ARTIC Network Protocol v1			QEII Health Sciences Centre	National Microbiology Laboratory (NML)	B.1.36.31	GH		(NSP3_Q167L,NS8_E64A,Spike_I909V,NSP13_P504L,NSP2_A306V,N_S194L,NS3_T24I,NS3_Q57H,NS3_T175I,NS8_R52I,NSP12_P323L,Spike_D614G,Spike_R102S,NSP6_V84F,Spike_A222V)
hCoV-19/Canada/NS-NML-42291/2021	EPI_ISL_2162040	C	2021-04-08	2021-05-19	North America	Canada	Nova Scotia	Human	Female	89	unknown	Nasopharyngeal swab	Nanopore MinION	ARTIC Network Protocol v1	NS8_K68stop results in 44.6% truncation of the protein sequence. NS8_Q27stop results in 78.5% truncation of the protein sequence. Gap of 19 nucleotides when compared to the reference sequence.	info	QEII Health Sciences Centre	National Microbiology Laboratory (NML)	B.1.1.7	GRY		(Spike_H69del,NS8_Q27stop,NSP3_T183I,Spike_T716I,NS8_K68stop,NSP6_S106del,N_R203K,Spike_A570D,Spike_N501Y,NSP3_I1412T,NS8_R52I,Spike_P681H,Spike_Y144del,NSP12_P227L,NSP6_G107del,NSP3_A890D,Spike_D1118H,NSP6_F108del,NS8_Y73C,NSP3_M1441I,N_G204R,Spike_V70del,NSP12_P323L,Spike_D614G,N_D3L,Spike_S982A,N_S235F)
hCoV-19/Canada/NS-NML-42292/2021	EPI_ISL_2162041	C	2021-04-08	2021-05-19	North America	Canada	Nova Scotia	Human	Female	3	unknown	Nasopharyngeal swab	Nanopore MinION	ARTIC Network Protocol v1	NS8_Q27stop results in 78.5% truncation of the protein sequence. Gap of 19 nucleotides when compared to the reference sequence.	info	QEII Health Sciences Centre	National Microbiology Laboratory (NML)	B.1.1.7	GRY		(Spike_H69del,NS3_L15F,NS8_Q27stop,NSP3_T183I,NSP12_I579L,Spike_T716I,NSP6_S106del,N_G243C,N_R203K,Spike_A570D,NSP13_K460R,NSP4_F17L,Spike_N501Y,NSP3_I1412T,NS8_R52I,Spike_P681H,NSP3_C1392Y,Spike_Y144del,Spike_G142V,NSP6_G107del,NSP3_A890D,Spike_D1118H,NSP6_F108del,NSP13_P300S,NS8_Y73C,N_G204R,Spike_V70del,NS8_S54L,NSP12_P323L,Spike_D614G,NSP2_I42V,N_D3L,Spike_S982A,N_S235F)
hCoV-19/Canada/NS-NML-42293/2021	EPI_ISL_2162042	C	2021-04-08	2021-05-19	North America	Canada	Nova Scotia	Human	Female	28	unknown	Nasopharyngeal swab	Nanopore MinION	ARTIC Network Protocol v1	NS8_Q27stop results in 78.5% truncation of the protein sequence. Gap of 19 nucleotides when compared to the reference sequence.	info	QEII Health Sciences Centre	National Microbiology Laboratory (NML)	B.1.1.7	GRY		(Spike_H69del,NS8_Q27stop,NSP3_T183I,Spike_T716I,NSP6_S106del,N_R203K,Spike_A570D,Spike_N501Y,NSP3_I1412T,NS8_R52I,Spike_P681H,Spike_Y144del,NS8_P38S,NSP6_G107del,NSP3_A890D,Spike_D1118H,NSP6_F108del,NS8_Y73C,NS8_S67F,N_G204R,Spike_V70del,NSP12_P323L,Spike_D614G,N_D3L,Spike_S982A,N_S235F)
hCoV-19/Canada/NS-NML-42294/2021	EPI_ISL_2162043	C	2021-04-08	2021-05-19	North America	Canada	Nova Scotia	Human	Male	17	unknown	Nasopharyngeal swab	Nanopore MinION	ARTIC Network Protocol v1	Gap of 18 nucleotides when compared to the reference sequence.	info	QEII Health Sciences Centre	National Microbiology Laboratory (NML)	B.1.351	GH		(E_P71L,NSP3_K837N,Spike_A67V,NSP3_N1778S,Spike_K417N,NSP6_S106del,Spike_E484K,NSP13_I151V,Spike_A701V,Spike_N501Y,NSP3_P1228L,Spike_A243del,Spike_L18F,Spike_D215G,Spike_L244del,NSP6_G107del,N_T205I,NSP6_F108del,Spike_L242del,NS3_Q57H,NSP2_T85I,Spike_D80A,NSP12_P323L,NSP5_K90R,Spike_D614G,NSP15_P262S,NS3_S171L)
hCoV-19CanadaABPHL-121722021	EPI_ISL_2169742	C	2021-04-08	2021-05-19	North America	Canada	Alberta	Human	unknown	unknown	unknown		Nasopharyngeal swab	unknown			Alberta Precision Labs (APL)	Alberta Precision Labs (APL)	B.1.438.1	GH	Surveillance testing	(NSP2_M117V,N_R203S,N_M234I,NSP3_T1677I,NSP14_S218A,NS3_L95F,NS3_Q57H,N_D401Y,NSP12_P323L,Spike_D614G,NSP6_L37F,Spike_Q675H,NSP2_M135I)
hCoV-19CanadaABPHL-124912021	EPI_ISL_2169992	C	2021-04-08	2021-05-19	North America	Canada	Alberta	Human	unknown	unknown	unknown		Nasopharyngeal swab	unknown	Stretches of NNNs (2.74% of overall sequence).	warn	Alberta Precision Labs (APL)	Alberta Precision Labs (APL)	B.1.438.1	GH	Surveillance testing	(NSP2_M117V,N_M234I,NS3_L95F,NS3_Q57H,NSP5_A260V,NSP12_P323L,Spike_D614G,Spike_Q675H)
hCoV-19CanadaABPHL-124922021	EPI_ISL_2169993	C	2021-04-08	2021-05-19	North America	Canada	Alberta	Human	unknown	unknown	unknown		Nasopharyngeal swab	unknown	Stretches of NNNs (1.67% of overall sequence).	warn	Alberta Precision Labs (APL)	Alberta Precision Labs (APL)	B.1.438.1	GH	Surveillance testing	(NSP2_M117V,N_P6L,N_M234I,NS3_L95F,NS3_Q57H,N_D401Y,NSP6_Y80C,NS7a_L17F,NSP2_I387M,NSP12_P323L,Spike_D614G,Spike_Q675H,Spike_A653V)
hCoV-19CanadaABPHL-124932021	EPI_ISL_2169994	C	2021-04-08	2021-05-19	North America	Canada	Alberta	Human	unknown	unknown	unknown		Nasopharyngeal swab	unknown	Long stretches of NNNs (5.96% of overall sequence).	alert	Alberta Precision Labs (APL)	Alberta Precision Labs (APL)	B.1.36	GH	Surveillance testing	(NSP6_Q208H,NSP3_N1438T,N_S194L,NS3_Q57H,NSP12_P323L,Spike_D614G)
hCoV-19CanadaABPHL-124942021	EPI_ISL_2169995	C	2021-04-08	2021-05-19	North America	Canada	Alberta	Human	unknown	unknown	unknown		Nasopharyngeal swab	unknown	Stretches of NNNs (1.38% of overall sequence).	warn	Alberta Precision Labs (APL)	Alberta Precision Labs (APL)	B.1.438.1	GH	Surveillance testing	(NSP2_M117V,N_M234I,NS3_L95F,NS3_Q57H,NSP12_M196I,NSP12_P323L,Spike_D614G,Spike_Q675H)
hCoV-19CanadaABPHL-124962021	EPI_ISL_2169996	C	2021-04-08	2021-05-19	North America	Canada	Alberta	Human	unknown	unknown	unknown		Nasopharyngeal swab	unknown	Stretches of NNNs (4.23% of overall sequence). Gap of 24 nucleotides when compared to the reference sequence.	warn	Alberta Precision Labs (APL)	Alberta Precision Labs (APL)	B.1.525	G	Surveillance testing	(Spike_H69del,NSP12_P323F,M_I82T,Spike_A67V,N_A12G,NSP3_T1189I,NS7a_T28I,NSP6_G107del,E_L21F,NSP6_S106del,Spike_E484K,N_T205I,NSP6_F108del,Spike_Q52R,Spike_V70del,Spike_A243S,Spike_D614G,Spike_Y144del,Spike_F888L,Spike_Q677H)
hCoV-19CanadaABPHL-124972021	EPI_ISL_2169997	C	2021-04-08	2021-05-19	North America	Canada	Alberta	Human	unknown	unknown	unknown		Nasopharyngeal swab	unknown	Stretches of NNNs (2.27% of overall sequence). Gap of 3 nucleotides when compared to the reference sequence.	warn	Alberta Precision Labs (APL)	Alberta Precision Labs (APL)	B.1.36	GH	Surveillance testing	(NSP3_N1263del,NSP6_Q208H,NSP3_T1348I,N_S194L,NS3_Q57H,NSP12_P323L,Spike_D614G)
hCoV-19CanadaABPHL-124982021	EPI_ISL_2169998	C	2021-04-08	2021-05-19	North America	Canada	Alberta	Human	unknown	unknown	unknown		Nasopharyngeal swab	unknown	Long stretches of NNNs (5.64% of overall sequence).	alert	Alberta Precision Labs (APL)	Alberta Precision Labs (APL)	B.1.438.1	GH	Surveillance testing	(NSP2_M117V,N_M234I,NS3_L95F,NS8_A65V,NS3_Q57H,NSP12_P323L,Spike_D614G,Spike_Q675H)
hCoV-19CanadaABPHL-124992021	EPI_ISL_2169999	C	2021-04-08	2021-05-19	North America	Canada	Alberta	Human	unknown	unknown	unknown		Nasopharyngeal swab	unknown	Long stretches of NNNs (5.78% of overall sequence). Gap of 24 nucleotides when compared to the reference sequence.	alert	Alberta Precision Labs (APL)	Alberta Precision Labs (APL)	B.1.525	G	Surveillance testing	(Spike_H69del,NSP12_P323F,M_I82T,Spike_A67V,N_A12G,NSP3_T1189I,NS7a_T28I,NSP6_G107del,E_L21F,NSP6_S106del,Spike_E484K,N_T205I,NSP6_F108del,Spike_Q52R,Spike_V70del,Spike_A243S,Spike_D614G,Spike_Y144del,Spike_F888L,Spike_Q677H)
hCoV-19CanadaABPHL-125002021	EPI_ISL_2170000	C	2021-04-08	2021-05-19	North America	Canada	Alberta	Human	unknown	unknown	unknown		Nasopharyngeal swab	unknown	Stretches of NNNs (1.32% of overall sequence).	warn	Alberta Precision Labs (APL)	Alberta Precision Labs (APL)	B.1.438.1	GH	Surveillance testing	(NSP2_M117V,NSP12_H892Y,Spike_S1242I,NSP3_S166I,N_M234I,NS3_L95F,NSP3_L327F,NS6_E55D,NS3_Q57H,N_D401Y,NSP12_P112S,NS3_L108F,NSP14_S137I,NSP12_P323L,Spike_D614G,Spike_Q675H)
hCoV-19CanadaABPHL-125012021	EPI_ISL_2170001	C	2021-04-08	2021-05-19	North America	Canada	Alberta	Human	unknown	unknown	unknown		Nasopharyngeal swab	unknown	Stretches of NNNs (4.92% of overall sequence).	warn	Alberta Precision Labs (APL)	Alberta Precision Labs (APL)	B.1.438.1	GH	Surveillance testing	(NSP2_M117V,NSP12_H892Y,Spike_S1242I,NSP3_S166I,N_M234I,NS3_L95F,NS3_Q57H,NSP12_P112S,NSP14_S137I,NSP12_P323L,Spike_D614G,Spike_Q675H)
hCoV-19CanadaABPHL-125022021	EPI_ISL_2170002	C	2021-04-08	2021-05-19	North America	Canada	Alberta	Human	unknown	unknown	unknown		Nasopharyngeal swab	unknown	Stretches of NNNs (1.21% of overall sequence).	warn	Alberta Precision Labs (APL)	Alberta Precision Labs (APL)	B.1.438.1	GH	Surveillance testing	(NSP2_M117V,N_P6L,N_M234I,NS3_L95F,NS3_Q57H,NSP6_Y80C,NS7a_L17F,NSP2_I387M,NSP12_P323L,Spike_D614G,NSP12_A923S,Spike_Q675H,Spike_A653V)
hCoV-19CanadaABPHL-125032021	EPI_ISL_2170003	C	2021-04-08	2021-05-19	North America	Canada	Alberta	Human	unknown	unknown	unknown		Nasopharyngeal swab	unknown	Stretches of NNNs (2.94% of overall sequence).	warn	Alberta Precision Labs (APL)	Alberta Precision Labs (APL)	B.1.438.1	GH	Surveillance testing	(NSP2_M117V,NSP3_T1251I,N_M234I,NS3_L95F,Spike_T385A,NS3_Q57H,NSP12_Q822H,NSP12_P323L,Spike_D614G,Spike_Q675H,NSP3_S1738L)
hCoV-19CanadaABPHL-125042021	EPI_ISL_2170004	C	2021-04-08	2021-05-19	North America	Canada	Alberta	Human	unknown	unknown	unknown		Nasopharyngeal swab	unknown	Stretches of NNNs (4.05% of overall sequence).	warn	Alberta Precision Labs (APL)	Alberta Precision Labs (APL)	B.1.438.1	GH	Surveillance testing	(NSP2_M117V,N_P6L,N_M234I,NSP8_T123I,NS3_L95F,NS3_Q57H,NSP6_Y80C,NS7a_L17F,NSP12_T246I,NSP2_I387M,NS7a_G38A,NSP12_P323L,Spike_D614G,Spike_Q675H,Spike_A653V)
hCoV-19CanadaABPHL-125052021	EPI_ISL_2170005	C	2021-04-08	2021-05-19	North America	Canada	Alberta	Human	unknown	unknown	unknown		Nasopharyngeal swab	unknown	Stretches of NNNs (4.07% of overall sequence).	warn	Alberta Precision Labs (APL)	Alberta Precision Labs (APL)	B.1.438.1	GH	Surveillance testing	(NSP2_M117V,NSP3_T1251I,N_M234I,NS3_L95F,NS3_Q57H,N_D401Y,NSP12_Q822H,NSP12_P323L,Spike_D614G,Spike_Q675H,NSP3_S1738L)
hCoV-19CanadaABPHL-127082021	EPI_ISL_2170144	C	2021-04-08	2021-05-19	North America	Canada	Alberta	Human	unknown	unknown	unknown		Nasopharyngeal swab	unknown	Stretches of NNNs (3.75% of overall sequence).	warn	Alberta Precision Labs (APL)	Alberta Precision Labs (APL)	B.1.438.1	GH	Surveillance testing	(NSP2_M117V,Spike_S1242I,NSP3_S166I,N_M234I,NS3_L95F,NS3_Q57H,NSP12_P112S,NSP14_S137I,NSP12_P323L,Spike_D614G,Spike_Q675H,NSP12_R173C)
hCoV-19CanadaABPHL-127092021	EPI_ISL_2170145	C	2021-04-08	2021-05-19	North America	Canada	Alberta	Human	unknown	unknown	unknown		Nasopharyngeal swab	unknown	Stretches of NNNs (3.31% of overall sequence).	warn	Alberta Precision Labs (APL)	Alberta Precision Labs (APL)	B.1.438.1	GH	Surveillance testing	(NSP9_P71L,N_P199S,NSP2_M117V,NS3_I62T,N_M234I,Spike_S477N,NS3_L95F,NS3_Q57H,NSP12_P323L,Spike_D614G,Spike_Q675H,NSP12_R173C)
hCoV-19CanadaABPHL-127102021	EPI_ISL_2170146	C	2021-04-08	2021-05-19	North America	Canada	Alberta	Human	unknown	unknown	unknown		Nasopharyngeal swab	unknown	Stretches of NNNs (3.99% of overall sequence). Gap of 24 nucleotides when compared to the reference sequence.	warn	Alberta Precision Labs (APL)	Alberta Precision Labs (APL)	B.1.525	G	Surveillance testing	(Spike_H69del,NSP12_P323F,M_I82T,Spike_A67V,N_A12G,NSP3_T1189I,NSP6_G107del,E_L21F,NSP6_S106del,Spike_E484K,N_T205I,NSP6_F108del,Spike_Q52R,Spike_V70del,Spike_D614G,Spike_Y144del,NSP16_K160R,Spike_F888L,Spike_Q677H)
hCoV-19CanadaABPHL-127112021	EPI_ISL_2170147	C	2021-04-08	2021-05-19	North America	Canada	Alberta	Human	unknown	unknown	unknown		Nasopharyngeal swab	unknown	Stretches of NNNs (3.71% of overall sequence).	warn	Alberta Precision Labs (APL)	Alberta Precision Labs (APL)	B.1.438.1	GH	Surveillance testing	(NSP2_M117V,N_M234I,NS3_L95F,NS3_Q57H,NSP3_M84V,NSP12_M196I,NSP12_P323L,Spike_D614G,Spike_Q675H)
hCoV-19CanadaABPHL-127122021	EPI_ISL_2170148	C	2021-04-08	2021-05-19	North America	Canada	Alberta	Human	unknown	unknown	unknown		Nasopharyngeal swab	unknown	Stretches of NNNs (4.36% of overall sequence).	warn	Alberta Precision Labs (APL)	Alberta Precision Labs (APL)	B.1.438.1	GH	Surveillance testing	(NSP2_M117V,N_P6L,N_M234I,NS3_L95F,NS3_Q57H,NSP6_Y80C,NS7a_L17F,NSP2_I387M,NSP12_P323L,Spike_D614G,Spike_Q675H,Spike_A653V)
hCoV-19CanadaABPHL-127142021	EPI_ISL_2170149	C	2021-04-08	2021-05-19	North America	Canada	Alberta	Human	unknown	unknown	unknown		Nasopharyngeal swab	unknown	Stretches of NNNs (2.39% of overall sequence). Gap of 24 nucleotides when compared to the reference sequence.	warn	Alberta Precision Labs (APL)	Alberta Precision Labs (APL)	B.1.525	G	Surveillance testing	(Spike_H69del,NSP12_P323F,M_I82T,Spike_A67V,NS3_H78Y,N_A12G,NSP3_T1189I,NSP6_G107del,E_L21F,NSP6_S106del,Spike_E484K,N_T205I,NSP6_F108del,Spike_Q52R,NS7a_F6L,Spike_V70del,Spike_D614G,Spike_Y144del,NSP16_K160R,Spike_F888L,Spike_Q677H)
hCoV-19CanadaABPHL-127152021	EPI_ISL_2170150	C	2021-04-08	2021-05-19	North America	Canada	Alberta	Human	unknown	unknown	unknown		Nasopharyngeal swab	unknown	Stretches of NNNs (4.56% of overall sequence). NS8_E19stop results in 85.1% truncation of the protein sequence.	warn	Alberta Precision Labs (APL)	Alberta Precision Labs (APL)	B.1.438.1	GH	Surveillance testing	(NSP2_M117V,N_M234I,NS3_L95F,NS8_E19stop,NS3_Q57H,NSP6_L71V,NSP12_P323L,Spike_D614G,Spike_Q675H)
hCoV-19CanadaABPHL-127162021	EPI_ISL_2170151	C	2021-04-08	2021-05-19	North America	Canada	Alberta	Human	unknown	unknown	unknown		Nasopharyngeal swab	unknown	Stretches of NNNs (1.46% of overall sequence).	warn	Alberta Precision Labs (APL)	Alberta Precision Labs (APL)	B.1.438.1	GH	Surveillance testing	(NSP2_M117V,NSP15_Y230C,N_M234I,NS3_L95F,NS8_A65V,NS3_Q57H,N_D401Y,NSP12_P323L,Spike_D614G,Spike_Q675H,NSP4_L421F)
hCoV-19CanadaABPHL-127172021	EPI_ISL_2170152	C	2021-04-08	2021-05-19	North America	Canada	Alberta	Human	unknown	unknown	unknown		Nasopharyngeal swab	unknown	Stretches of NNNs (1.52% of overall sequence).	warn	Alberta Precision Labs (APL)	Alberta Precision Labs (APL)	B.1.438.1	GH	Surveillance testing	(NSP2_M117V,N_M234I,NS3_L95F,NS3_Q57H,N_D401Y,NSP12_P323L,Spike_D614G,Spike_Q675H)
hCoV-19CanadaABPHL-127182021	EPI_ISL_2170153	C	2021-04-08	2021-05-19	North America	Canada	Alberta	Human	unknown	unknown	unknown		Nasopharyngeal swab	unknown	Stretches of NNNs (1.49% of overall sequence).	warn	Alberta Precision Labs (APL)	Alberta Precision Labs (APL)	B.1.438.1	GH	Surveillance testing	(NSP2_M117V,N_M234I,NS3_L95F,NS3_Q57H,NSP12_M196I,NSP12_P323L,Spike_D614G,Spike_Q675H)
hCoV-19CanadaABPHL-127192021	EPI_ISL_2170154	C	2021-04-08	2021-05-19	North America	Canada	Alberta	Human	unknown	unknown	unknown		Nasopharyngeal swab	unknown	Stretches of NNNs (3.45% of overall sequence).	warn	Alberta Precision Labs (APL)	Alberta Precision Labs (APL)	B.1.438.1	GH	Surveillance testing	(NSP2_M117V,N_P6L,N_M234I,NS3_L95F,NSP12_T739I,NS3_Q57H,NSP6_Y80C,NS7a_L17F,NSP2_I387M,NS6_L35R,NSP12_P323L,Spike_D614G,Spike_Q675H,Spike_A653V)
hCoV-19CanadaABPHL-127202021	EPI_ISL_2170155	C	2021-04-08	2021-05-19	North America	Canada	Alberta	Human	unknown	unknown	unknown		Nasopharyngeal swab	unknown	Stretches of NNNs (2.12% of overall sequence). Gap of 24 nucleotides when compared to the reference sequence.	warn	Alberta Precision Labs (APL)	Alberta Precision Labs (APL)	B.1.525	G	Surveillance testing	(Spike_H69del,NSP12_P323F,M_I82T,Spike_A67V,N_A12G,NSP3_T1189I,NSP6_G107del,E_L21F,NSP6_S106del,Spike_E484K,N_T205I,NSP6_F108del,Spike_Q52R,Spike_V70del,Spike_D614G,Spike_Y144del,NSP16_K160R,Spike_F888L,Spike_Q677H)
hCoV-19CanadaABPHL-127212021	EPI_ISL_2170156	C	2021-04-08	2021-05-19	North America	Canada	Alberta	Human	unknown	unknown	unknown		Nasopharyngeal swab	unknown	Stretches of NNNs (2.68% of overall sequence).	warn	Alberta Precision Labs (APL)	Alberta Precision Labs (APL)	B.1.438.1	GH	Surveillance testing	(NSP2_M117V,NSP15_Y230C,N_M234I,NS3_L95F,NS8_A65V,NS3_Q57H,NSP12_P323L,Spike_D614G,Spike_Q675H)
hCoV-19CanadaABPHL-127232021	EPI_ISL_2170157	C	2021-04-08	2021-05-19	North America	Canada	Alberta	Human	unknown	unknown	unknown		Nasopharyngeal swab	unknown	Stretches of NNNs (4.00% of overall sequence).	warn	Alberta Precision Labs (APL)	Alberta Precision Labs (APL)	B.1.438.1	GH	Surveillance testing	(NSP2_M117V,N_P6L,N_M234I,NSP8_T123I,NS3_L95F,NS3_Q57H,NSP6_Y80C,NS7a_L17F,NSP12_T246I,NSP2_I387M,NS7a_G38A,NSP12_P323L,Spike_D614G,Spike_Q675H,Spike_A653V)
hCoV-19CanadaABPHL-127242021	EPI_ISL_2170158	C	2021-04-08	2021-05-19	North America	Canada	Alberta	Human	unknown	unknown	unknown		Nasopharyngeal swab	unknown	Stretches of NNNs (2.57% of overall sequence).	warn	Alberta Precision Labs (APL)	Alberta Precision Labs (APL)	B.1.438.1	GH	Surveillance testing	(NSP2_M117V,N_M234I,NS3_L95F,NS3_Q57H,NSP12_M196I,NSP12_P323L,Spike_D614G,Spike_Q675H)
hCoV-19CanadaABPHL-127252021	EPI_ISL_2170159	C	2021-04-08	2021-05-19	North America	Canada	Alberta	Human	unknown	unknown	unknown		Nasopharyngeal swab	unknown	Stretches of NNNs (2.00% of overall sequence).	warn	Alberta Precision Labs (APL)	Alberta Precision Labs (APL)	B.1.438.1	GH	Surveillance testing	(NSP2_M117V,N_M234I,NS3_L95F,NS3_Q57H,NSP12_M196I,NSP12_P323L,Spike_D614G,Spike_Q675H)
hCoV-19CanadaABPHL-127262021	EPI_ISL_2170160	C	2021-04-08	2021-05-19	North America	Canada	Alberta	Human	unknown	unknown	unknown		Nasopharyngeal swab	unknown	Long stretches of NNNs (5.14% of overall sequence).	alert	Alberta Precision Labs (APL)	Alberta Precision Labs (APL)	B.1.438.1	GH	Surveillance testing	(NSP2_M117V,N_P6L,N_M234I,NSP8_T123I,NS3_L95F,NS3_Q57H,NSP6_Y80C,NS7a_L17F,NSP12_T246I,NSP2_I387M,NS7a_G38A,NSP12_P323L,Spike_D614G,Spike_Q675H,Spike_A653V)
hCoV-19CanadaABPHL-127272021	EPI_ISL_2170161	C	2021-04-08	2021-05-19	North America	Canada	Alberta	Human	unknown	unknown	unknown		Nasopharyngeal swab	unknown	Stretches of NNNs (4.69% of overall sequence). NS7b without BLAST coverage.	warn	Alberta Precision Labs (APL)	Alberta Precision Labs (APL)	A.23.1	S	Surveillance testing	(NSP6_M86I,NSP3_S1807F,NSP13_P238S,Spike_R102I,NSP14_L157F,NSP6_L185F,NSP3_A1280V,NS8_E92K,Spike_P681R,Spike_V367F,N_S202N,NSP6_M183I,NS8_L84S,N_S416L,NSP12_T293I,NSP14_E204D,NSP6_L98F,Spike_Q613H,Spike_F157L)
hCoV-19CanadaABPHL-127292021	EPI_ISL_2170162	C	2021-04-08	2021-05-19	North America	Canada	Alberta	Human	unknown	unknown	unknown		Nasopharyngeal swab	unknown			Alberta Precision Labs (APL)	Alberta Precision Labs (APL)	B.1.438.1	GH	Surveillance testing	(NSP2_M117V,N_M234I,NS3_L95F,NS3_Q57H,N_D401Y,NSP12_M196I,NSP12_P323L,Spike_D614G,Spike_Q675H)
hCoV-19CanadaABPHL-127302021	EPI_ISL_2170163	C	2021-04-08	2021-05-19	North America	Canada	Alberta	Human	unknown	unknown	unknown		Nasopharyngeal swab	unknown	Stretches of NNNs (2.37% of overall sequence).	warn	Alberta Precision Labs (APL)	Alberta Precision Labs (APL)	B.1.438.1	GH	Surveillance testing	(NSP2_M117V,N_M234I,NS3_L95F,NS3_Q57H,N_D401Y,NSP12_M196I,NSP12_P323L,Spike_D614G,Spike_Q675H)
hCoV-19CanadaABPHL-127312021	EPI_ISL_2170164	C	2021-04-08	2021-05-19	North America	Canada	Alberta	Human	unknown	unknown	unknown		Nasopharyngeal swab	unknown	Stretches of NNNs (3.58% of overall sequence). Gap of 24 nucleotides when compared to the reference sequence.	warn	Alberta Precision Labs (APL)	Alberta Precision Labs (APL)	B.1.525	G	Surveillance testing	(Spike_H69del,NSP12_P323F,M_I82T,NSP3_E177K,Spike_A67V,N_A12G,NSP3_T1189I,NSP6_G107del,E_L21F,NSP6_S106del,Spike_E484K,N_T205I,NSP6_F108del,Spike_Q52R,Spike_V70del,NS7a_S36P,Spike_D614G,Spike_Y144del,NSP16_K160R,Spike_F888L,Spike_Q677H)
hCoV-19CanadaABPHL-127322021	EPI_ISL_2170165	C	2021-04-08	2021-05-19	North America	Canada	Alberta	Human	unknown	unknown	unknown		Nasopharyngeal swab	unknown	Stretches of NNNs (4.36% of overall sequence).	warn	Alberta Precision Labs (APL)	Alberta Precision Labs (APL)	B.1.438.1	GH	Surveillance testing	(NSP2_M117V,Spike_S1242I,NSP3_S166I,N_M234I,NS3_L95F,NS3_Q57H,NSP12_P112S,NSP14_S137I,NSP12_P323L,Spike_D614G,Spike_Q675H,NSP12_R173C)
hCoV-19CanadaABPHL-127332021	EPI_ISL_2170166	C	2021-04-08	2021-05-19	North America	Canada	Alberta	Human	unknown	unknown	unknown		Nasopharyngeal swab	unknown	Stretches of NNNs (2.42% of overall sequence). Gap of 24 nucleotides when compared to the reference sequence.	warn	Alberta Precision Labs (APL)	Alberta Precision Labs (APL)	B.1.525	G	Surveillance testing	(Spike_H69del,NSP12_P323F,M_I82T,NSP3_E177K,Spike_A67V,N_A12G,NSP3_T1189I,NSP6_G107del,E_L21F,NSP6_S106del,Spike_E484K,N_T205I,NSP6_F108del,Spike_Q52R,Spike_V70del,NS7a_S36P,Spike_D614G,Spike_Y144del,NSP16_K160R,Spike_F888L,Spike_Q677H)
hCoV-19CanadaABPHL-127342021	EPI_ISL_2170167	C	2021-04-08	2021-05-19	North America	Canada	Alberta	Human	unknown	unknown	unknown		Nasopharyngeal swab	unknown	Stretches of NNNs (1.14% of overall sequence).	warn	Alberta Precision Labs (APL)	Alberta Precision Labs (APL)	B.1.438.1	GH	Surveillance testing	(NSP2_M117V,NSP15_Y230C,N_M234I,NS3_L95F,NS8_A65V,NS3_Q57H,NSP12_P323L,Spike_D614G,Spike_Q675H)
hCoV-19CanadaABPHL-127352021	EPI_ISL_2170168	C	2021-04-08	2021-05-19	North America	Canada	Alberta	Human	unknown	unknown	unknown		Nasopharyngeal swab	unknown	Stretches of NNNs (1.40% of overall sequence).	warn	Alberta Precision Labs (APL)	Alberta Precision Labs (APL)	A.23.1	S	Surveillance testing	(NSP6_M86I,NSP3_S1807F,Spike_R102I,NSP15_R257C,NSP14_L157F,NSP6_L185F,NSP3_A1280V,NS8_E92K,Spike_P681R,Spike_V367F,N_S202N,NSP6_M183I,NS8_L84S,NSP12_T293I,NSP14_E204D,NSP6_L98F,NSP13_A18V,Spike_Q613H,Spike_F157L)
hCoV-19CanadaABPHL-127362021	EPI_ISL_2170169	C	2021-04-08	2021-05-19	North America	Canada	Alberta	Human	unknown	unknown	unknown		Nasopharyngeal swab	unknown	Stretches of NNNs (3.19% of overall sequence).	warn	Alberta Precision Labs (APL)	Alberta Precision Labs (APL)	B.1.36	GH	Surveillance testing	(NSP6_Q208H,NSP3_T1348I,N_S194L,NS3_Q57H,NSP12_P323L,Spike_D614G)
hCoV-19CanadaABPHL-127372021	EPI_ISL_2170170	C	2021-04-08	2021-05-19	North America	Canada	Alberta	Human	unknown	unknown	unknown		Nasopharyngeal swab	unknown	Stretches of NNNs (1.50% of overall sequence).	warn	Alberta Precision Labs (APL)	Alberta Precision Labs (APL)	B.1.438.1	GH	Surveillance testing	(NSP2_M117V,Spike_S1242I,NSP3_S166I,N_M234I,NS3_L95F,NS3_Q57H,N_D401Y,NSP12_P112S,NSP14_S137I,NSP12_P323L,Spike_D614G,Spike_Q675H,NSP12_R173C)
hCoV-19CanadaABPHL-127382021	EPI_ISL_2170171	C	2021-04-08	2021-05-19	North America	Canada	Alberta	Human	unknown	unknown	unknown		Nasopharyngeal swab	unknown	Stretches of NNNs (3.26% of overall sequence).	warn	Alberta Precision Labs (APL)	Alberta Precision Labs (APL)	B.1.438.1	GH	Surveillance testing	(NSP2_M117V,N_M234I,NS3_L95F,NS3_Q57H,NSP12_M196I,NSP12_P323L,Spike_D614G,Spike_Q675H)
hCoV-19CanadaABPHL-127392021	EPI_ISL_2170172	C	2021-04-08	2021-05-19	North America	Canada	Alberta	Human	unknown	unknown	unknown		Nasopharyngeal swab	unknown	Long stretches of NNNs (6.26% of overall sequence).	alert	Alberta Precision Labs (APL)	Alberta Precision Labs (APL)	B.1.438.1	GH	Surveillance testing	(NSP2_M117V,N_P6L,N_M234I,NSP8_T123I,NS3_L95F,NS3_Q57H,NSP6_Y80C,NS7a_L17F,NSP12_T246I,NSP2_I387M,NS7a_G38A,NSP12_P323L,Spike_D614G,Spike_Q675H,Spike_A653V)
hCoV-19CanadaABPHL-127402021	EPI_ISL_2170173	C	2021-04-08	2021-05-19	North America	Canada	Alberta	Human	unknown	unknown	unknown		Nasopharyngeal swab	unknown	Stretches of NNNs (4.09% of overall sequence). Gap of 24 nucleotides when compared to the reference sequence.	warn	Alberta Precision Labs (APL)	Alberta Precision Labs (APL)	B.1.525	G	Surveillance testing	(Spike_H69del,Spike_A67V,N_A12G,E_L21F,NSP6_S106del,Spike_E484K,Spike_Q52R,NSP13_A108S,Spike_Y144del,NSP1_V116M,Spike_F888L,Spike_Q677H,NSP12_P323F,M_I82T,NSP3_T1189I,NS7a_T28I,NSP6_G107del,N_T205I,NSP6_F108del,NSP3_A667T,Spike_V70del,NS6_V5F,Spike_A243S,Spike_D614G)
hCoV-19CanadaABPHL-127432021	EPI_ISL_2170174	C	2021-04-08	2021-05-19	North America	Canada	Alberta	Human	unknown	unknown	unknown		Nasopharyngeal swab	unknown	Stretches of NNNs (4.59% of overall sequence).	warn	Alberta Precision Labs (APL)	Alberta Precision Labs (APL)	B.1.438.1	GH	Surveillance testing	(NSP2_M117V,N_M234I,NS3_L95F,NS3_Q57H,NSP12_M196I,NSP12_P323L,Spike_D614G,Spike_Q675H)
hCoV-19CanadaABPHL-127442021	EPI_ISL_2170175	C	2021-04-08	2021-05-19	North America	Canada	Alberta	Human	unknown	unknown	unknown		Nasopharyngeal swab	unknown	Long stretches of NNNs (6.51% of overall sequence).	alert	Alberta Precision Labs (APL)	Alberta Precision Labs (APL)	B.1.438.1	GH	Surveillance testing	(NSP2_M117V,NSP3_S794L,N_M234I,NS3_L95F,NS3_Q57H,NSP12_P323L,Spike_D614G,Spike_Q675H,NS3_A39T)
hCoV-19CanadaABPHL-127452021	EPI_ISL_2170176	C	2021-04-08	2021-05-19	North America	Canada	Alberta	Human	unknown	unknown	unknown		Nasopharyngeal swab	unknown	Stretches of NNNs (2.09% of overall sequence).	warn	Alberta Precision Labs (APL)	Alberta Precision Labs (APL)	B.1.1.519	GR	Surveillance testing	(Spike_T732A,NSP1_T170I,N_R203K,NSP6_I49V,N_G204R,Spike_T478K,NSP9_T35I,NSP12_P323L,NSP12_N713I,NSP3_P141S,Spike_P681H,Spike_D614G,NSP6_L37F,NSP13_V397A,NSP4_T492I)
hCoV-19CanadaABPHL-127462021	EPI_ISL_2170177	C	2021-04-08	2021-05-19	North America	Canada	Alberta	Human	unknown	unknown	unknown		Nasopharyngeal swab	unknown	Long stretches of NNNs (5.89% of overall sequence). Gap of 24 nucleotides when compared to the reference sequence.	alert	Alberta Precision Labs (APL)	Alberta Precision Labs (APL)	B.1.525	G	Surveillance testing	(Spike_H69del,NSP12_P323F,M_I82T,Spike_A67V,N_A12G,NSP3_T1189I,NS7a_T28I,NSP6_G107del,E_L21F,NSP6_S106del,Spike_E484K,N_T205I,NSP6_F108del,Spike_Q52R,Spike_V70del,Spike_A243S,Spike_D614G,Spike_Y144del,Spike_F888L,Spike_Q677H)
hCoV-19CanadaABPHL-127472021	EPI_ISL_2170178	C	2021-04-08	2021-05-19	North America	Canada	Alberta	Human	unknown	unknown	unknown		Nasopharyngeal swab	unknown	Long stretches of NNNs (7.42% of overall sequence).	alert	Alberta Precision Labs (APL)	Alberta Precision Labs (APL)	B.1.36	GH	Surveillance testing	(NSP6_Q208H,N_A211P,NSP3_T1348I,N_S194L,NS3_Q57H,NSP12_P323L,Spike_D614G)
hCoV-19CanadaABPHL-127482021	EPI_ISL_2170179	C	2021-04-08	2021-05-19	North America	Canada	Alberta	Human	unknown	unknown	unknown		Nasopharyngeal swab	unknown	Stretches of NNNs (3.19% of overall sequence).	warn	Alberta Precision Labs (APL)	Alberta Precision Labs (APL)	B.1.36	GH	Surveillance testing	(NSP6_Q208H,NSP3_T1348I,N_S194L,NS3_Q57H,NSP12_P323L,Spike_D614G)
hCoV-19CanadaABPHL-127492021	EPI_ISL_2170180	C	2021-04-08	2021-05-19	North America	Canada	Alberta	Human	unknown	unknown	unknown		Nasopharyngeal swab	unknown	Stretches of NNNs (4.99% of overall sequence). Gap of 24 nucleotides when compared to the reference sequence.	warn	Alberta Precision Labs (APL)	Alberta Precision Labs (APL)	B.1.525	G	Surveillance testing	(Spike_H69del,NSP12_P323F,M_I82T,Spike_A67V,N_A12G,NSP3_T1189I,NS7a_T28I,NSP6_G107del,E_L21F,NSP6_S106del,Spike_E484K,N_T205I,NSP6_F108del,Spike_Q52R,Spike_V70del,Spike_A243S,Spike_D614G,Spike_Y144del,Spike_F888L,Spike_Q677H)
hCoV-19CanadaABPHL-127512021	EPI_ISL_2170181	C	2021-04-08	2021-05-19	North America	Canada	Alberta	Human	unknown	unknown	unknown		Nasopharyngeal swab	unknown	Stretches of NNNs (3.87% of overall sequence).	warn	Alberta Precision Labs (APL)	Alberta Precision Labs (APL)	B.1.438.1	GH	Surveillance testing	(NSP2_M117V,N_M234I,NS3_L95F,NS3_Q57H,NSP12_M196I,NSP12_P323L,Spike_D614G,Spike_Q675H)
hCoV-19CanadaABPHL-127522021	EPI_ISL_2170182	C	2021-04-08	2021-05-19	North America	Canada	Alberta	Human	unknown	unknown	unknown		Nasopharyngeal swab	unknown	Stretches of NNNs (2.01% of overall sequence).	warn	Alberta Precision Labs (APL)	Alberta Precision Labs (APL)	B.1.438.1	GH	Surveillance testing	(NSP2_M117V,N_M234I,NS3_L95F,NS3_Q57H,NSP12_M196I,NSP12_P323L,Spike_D614G,Spike_Q675H,Spike_F186I)
hCoV-19CanadaABPHL-127542021	EPI_ISL_2170183	C	2021-04-08	2021-05-19	North America	Canada	Alberta	Human	unknown	unknown	unknown		Nasopharyngeal swab	unknown	Stretches of NNNs (2.24% of overall sequence).	warn	Alberta Precision Labs (APL)	Alberta Precision Labs (APL)	B.1.438.1	GH	Surveillance testing	(NSP2_M117V,N_M234I,NS3_L95F,NS3_Q57H,NSP12_M196I,NSP12_P323L,Spike_D614G,Spike_Q675H)
hCoV-19CanadaABPHL-127552021	EPI_ISL_2170184	C	2021-04-08	2021-05-19	North America	Canada	Alberta	Human	unknown	unknown	unknown		Nasopharyngeal swab	unknown	Long stretches of NNNs (7.08% of overall sequence).	alert	Alberta Precision Labs (APL)	Alberta Precision Labs (APL)	B.1.438.1	GH	Surveillance testing	(NSP2_M117V,N_M234I,NS3_L95F,NS3_Q57H,NSP12_M196I,NSP12_P323L,Spike_D614G,Spike_Q675H)
hCoV-19CanadaABPHL-127702021	EPI_ISL_2170196	C	2021-04-08	2021-05-19	North America	Canada	Alberta	Human	unknown	unknown	unknown		Nasopharyngeal swab	unknown	Gap of 24 nucleotides when compared to the reference sequence. N without BLAST coverage.	warn	Alberta Precision Labs (APL)	Alberta Precision Labs (APL)	B.1.525	G	Surveillance testing	(Spike_H69del,NSP12_P323F,M_I82T,Spike_A67V,NSP3_T1189I,NSP6_G107del,E_L21F,NSP6_S106del,Spike_E484K,NSP6_F108del,Spike_Q52R,NS7a_F6L,Spike_V70del,Spike_D614G,Spike_Y144del,NSP16_K160R,Spike_F888L,Spike_Q677H)
hCoV-19CanadaABPHL-127712021	EPI_ISL_2170197	C	2021-04-08	2021-05-19	North America	Canada	Alberta	Human	unknown	unknown	unknown		Nasopharyngeal swab	unknown	Gap of 24 nucleotides when compared to the reference sequence. N without BLAST coverage.	warn	Alberta Precision Labs (APL)	Alberta Precision Labs (APL)	B.1.525	G	Surveillance testing	(Spike_H69del,NSP12_P323F,M_I82T,Spike_A67V,NSP3_T1189I,NSP6_G107del,E_L21F,NSP6_S106del,Spike_E484K,NSP6_F108del,Spike_Q52R,NS7a_F6L,Spike_V70del,Spike_D614G,Spike_Y144del,NSP16_K160R,Spike_F888L,Spike_Q677H)
hCoV-19CanadaABPHL-127722021	EPI_ISL_2170198	C	2021-04-08	2021-05-19	North America	Canada	Alberta	Human	unknown	unknown	unknown		Nasopharyngeal swab	unknown			Alberta Precision Labs (APL)	Alberta Precision Labs (APL)	B.1.438.1	GH	Surveillance testing	(NSP2_M117V,N_K373T,N_M234I,Spike_S477N,NS3_L95F,NS3_Q57H,N_D401Y,NSP12_P323L,Spike_D614G,Spike_Q675H,NSP12_R173C)
hCoV-19CanadaABPHL-127742021	EPI_ISL_2170200	C	2021-04-08	2021-05-19	North America	Canada	Alberta	Human	unknown	unknown	unknown		Nasopharyngeal swab	unknown	Insertion of 4 nucleotides when compared to the reference sequence. Gap of 9 nucleotides when compared to the reference sequence.	info	Alberta Precision Labs (APL)	Alberta Precision Labs (APL)	P.1	GR	Surveillance testing	(Spike_R190S,NSP4_S184N,NSP6_S106del,Spike_H655Y,Spike_E484K,N_R203K,Spike_K417T,Spike_T1027I,E_V24M,Spike_D138Y,Spike_N501Y,NS3_S253P,Spike_S1252F,Spike_L18F,N_P80R,Spike_T20N,NSP3_K977Q,NSP6_G107del,NSP6_F108del,NSP3_S370L,N_G204R,NS8_E92K,Spike_P26S,NSP12_P323L,Spike_D614G,Spike_V1176F,NSP13_E341D)
hCoV-19CanadaABPHL-127782021	EPI_ISL_2170203	C	2021-04-08	2021-05-19	North America	Canada	Alberta	Human	unknown	unknown	unknown		Nasopharyngeal swab	unknown	Insertion of 4 nucleotides when compared to the reference sequence. Gap of 9 nucleotides when compared to the reference sequence.	info	Alberta Precision Labs (APL)	Alberta Precision Labs (APL)	P.1	GR	Surveillance testing	(Spike_R190S,NSP4_S184N,NSP6_S106del,Spike_H655Y,Spike_E484K,N_R203K,Spike_K417T,Spike_T1027I,Spike_D138Y,Spike_N501Y,NS7a_L96F,NS3_S253P,Spike_L18F,N_P80R,Spike_T20N,NSP3_K977Q,NSP6_G107del,NSP6_F108del,NSP3_S370L,N_G204R,NS8_E92K,Spike_P26S,NSP12_P323L,Spike_D614G,Spike_V1176F,NSP13_A18V,NSP13_E341D)
hCoV-19CanadaABPHL-127852021	EPI_ISL_2170208	C	2021-04-08	2021-05-19	North America	Canada	Alberta	Human	unknown	unknown	unknown		Nasopharyngeal swab	unknown	Stretches of NNNs (1.80% of overall sequence). NS8_K68stop results in 44.6% truncation of the protein sequence. NS8_Q27stop results in 78.5% truncation of the protein sequence. Gap of 19 nucleotides when compared to the reference sequence.	warn	Alberta Precision Labs (APL)	Alberta Precision Labs (APL)	B.1.1.7	GRY	Surveillance testing	(NSP14_T475A,Spike_H69del,NS8_Q27stop,NSP3_T183I,Spike_T716I,NS8_K68stop,NSP6_S106del,N_R203K,Spike_A570D,NSP14_A360S,Spike_N501Y,NS8_R52I,Spike_P681H,Spike_Y144del,NSP6_G107del,NSP3_A890D,Spike_D1118H,NSP6_F108del,M_V70F,NS8_Y73C,N_G204R,Spike_V70del,NSP12_P323L,Spike_D614G,N_D3L,Spike_S982A,N_S235F)
hCoV-19CanadaABPHL-127872021	EPI_ISL_2170209	C	2021-04-08	2021-05-19	North America	Canada	Alberta	Human	unknown	unknown	unknown		Nasopharyngeal swab	unknown	Gap of 24 nucleotides when compared to the reference sequence. N without BLAST coverage.	warn	Alberta Precision Labs (APL)	Alberta Precision Labs (APL)	B.1.525	G	Surveillance testing	(Spike_H69del,NSP12_P323F,M_I82T,Spike_A67V,NSP3_T1189I,NSP6_G107del,E_L21F,NSP6_S106del,Spike_E484K,NSP6_F108del,Spike_Q52R,NS7a_F6L,Spike_V70del,Spike_D614G,Spike_Y144del,NSP16_K160R,Spike_F888L,Spike_Q677H)
hCoV-19CanadaABPHL-127882021	EPI_ISL_2170210	C	2021-04-08	2021-05-19	North America	Canada	Alberta	Human	unknown	unknown	unknown		Nasopharyngeal swab	unknown	Gap of 24 nucleotides when compared to the reference sequence. N without BLAST coverage.	warn	Alberta Precision Labs (APL)	Alberta Precision Labs (APL)	B.1.525	G	Surveillance testing	(Spike_H69del,NSP12_P323F,M_I82T,Spike_A67V,NSP3_T1189I,NSP6_G107del,E_L21F,NSP6_S106del,Spike_E484K,NSP6_F108del,Spike_Q52R,NSP3_L1328F,NS7a_F6L,Spike_V70del,Spike_D614G,Spike_Y144del,NSP16_K160R,Spike_F888L,Spike_Q677H)
hCoV-19CanadaABPHL-127892021	EPI_ISL_2170211	C	2021-04-08	2021-05-19	North America	Canada	Alberta	Human	unknown	unknown	unknown		Nasopharyngeal swab	unknown	Gap of 24 nucleotides when compared to the reference sequence. N without BLAST coverage.	warn	Alberta Precision Labs (APL)	Alberta Precision Labs (APL)	B.1.525	G	Surveillance testing	(Spike_H69del,NSP12_P323F,M_I82T,Spike_A67V,NSP3_T1189I,NSP6_G107del,E_L21F,NSP6_S106del,Spike_E484K,NSP6_F108del,Spike_Q52R,Spike_V70del,Spike_D614G,Spike_Y144del,NSP16_K160R,Spike_F888L,Spike_Q677H)
hCoV-19CanadaABPHL-127902021	EPI_ISL_2170212	C	2021-04-08	2021-05-19	North America	Canada	Alberta	Human	unknown	unknown	unknown		Nasopharyngeal swab	unknown	Insertion of 4 nucleotides when compared to the reference sequence. Gap of 9 nucleotides when compared to the reference sequence.	info	Alberta Precision Labs (APL)	Alberta Precision Labs (APL)	P.1	GR	Surveillance testing	(Spike_R190S,NSP4_S184N,NSP6_S106del,Spike_H655Y,Spike_E484K,N_R203K,Spike_K417T,Spike_T1027I,Spike_D138Y,Spike_N501Y,NS3_S253P,Spike_S1252F,Spike_L18F,N_P80R,Spike_T20N,NSP3_K977Q,NSP6_G107del,NSP6_F108del,NSP3_S370L,N_G204R,NS8_E92K,Spike_P26S,NSP12_P323L,Spike_D614G,Spike_V1176F,NSP13_E341D)
hCoV-19CanadaABPHL-127912021	EPI_ISL_2170213	C	2021-04-08	2021-05-19	North America	Canada	Alberta	Human	unknown	unknown	unknown		Nasopharyngeal swab	unknown	Insertion of 4 nucleotides when compared to the reference sequence. Gap of 9 nucleotides when compared to the reference sequence.	info	Alberta Precision Labs (APL)	Alberta Precision Labs (APL)	P.1	GR	Surveillance testing	(Spike_R190S,NSP4_S184N,NSP6_S106del,Spike_H655Y,Spike_E484K,N_R203K,Spike_K417T,Spike_T1027I,Spike_D138Y,Spike_N501Y,NS3_S253P,Spike_S1252F,Spike_L18F,N_P80R,Spike_T20N,NSP3_K977Q,NSP6_G107del,NSP6_F108del,NSP3_S370L,N_G204R,NS8_E92K,Spike_P26S,NSP12_P323L,Spike_D614G,Spike_V1176F,NSP13_E341D)
hCoV-19CanadaABPHL-127922021	EPI_ISL_2170214	C	2021-04-08	2021-05-19	North America	Canada	Alberta	Human	unknown	unknown	unknown		Nasopharyngeal swab	unknown	Insertion of 4 nucleotides when compared to the reference sequence. Gap of 9 nucleotides when compared to the reference sequence.	info	Alberta Precision Labs (APL)	Alberta Precision Labs (APL)	P.1	GR	Surveillance testing	(Spike_R190S,NSP4_S184N,NSP6_S106del,Spike_H655Y,Spike_E484K,N_R203K,Spike_K417T,Spike_T1027I,Spike_D138Y,Spike_N501Y,Spike_V1133F,NS3_S253P,Spike_L18F,N_P80R,Spike_T20N,NSP3_K977Q,NSP6_G107del,NSP6_F108del,NSP3_S370L,N_G204R,NS8_E92K,Spike_P26S,NSP12_P323L,Spike_D614G,Spike_V1176F,NSP13_E341D)
hCoV-19CanadaABPHL-127932021	EPI_ISL_2170215	C	2021-04-08	2021-05-19	North America	Canada	Alberta	Human	unknown	unknown	unknown		Nasopharyngeal swab	unknown	Gap of 24 nucleotides when compared to the reference sequence. N without BLAST coverage.	warn	Alberta Precision Labs (APL)	Alberta Precision Labs (APL)	B.1.525	G	Surveillance testing	(Spike_H69del,NSP12_P323F,M_I82T,Spike_A67V,NSP3_T1189I,NS7a_H47N,NSP6_G107del,E_L21F,NSP6_S106del,Spike_E484K,NSP6_F108del,Spike_Q52R,NS7a_F6L,Spike_V70del,Spike_D614G,Spike_Y144del,NSP16_K160R,Spike_F888L,Spike_Q677H)
hCoV-19CanadaABPHL-127962021	EPI_ISL_2170217	C	2021-04-08	2021-05-19	North America	Canada	Alberta	Human	unknown	unknown	unknown		Nasopharyngeal swab	unknown			Alberta Precision Labs (APL)	Alberta Precision Labs (APL)	B.1.438.1	GH	Surveillance testing	(NSP2_M117V,E_L73F,N_M234I,NSP10_V97A,NS3_L95F,NS3_Q57H,N_D401Y,NSP14_H455Y,NSP12_P323L,Spike_D614G,Spike_Q675H)
hCoV-19CanadaABPHL-127982021	EPI_ISL_2170218	C	2021-04-08	2021-05-19	North America	Canada	Alberta	Human	unknown	unknown	unknown		Nasopharyngeal swab	unknown	Gap of 24 nucleotides when compared to the reference sequence. N without BLAST coverage.	warn	Alberta Precision Labs (APL)	Alberta Precision Labs (APL)	B.1.525	G	Surveillance testing	(Spike_H69del,NSP12_P323F,M_I82T,Spike_A67V,NSP3_T1189I,NSP6_G107del,E_L21F,NSP6_S106del,Spike_E484K,NSP6_F108del,Spike_Q52R,Spike_V70del,Spike_D614G,Spike_Y144del,NSP2_A360V,NSP16_K160R,Spike_F888L,Spike_Q677H)
hCoV-19CanadaABPHL-128002021	EPI_ISL_2170219	C	2021-04-08	2021-05-19	North America	Canada	Alberta	Human	unknown	unknown	unknown		Nasopharyngeal swab	unknown	Gap of 24 nucleotides when compared to the reference sequence. N without BLAST coverage.	warn	Alberta Precision Labs (APL)	Alberta Precision Labs (APL)	B.1.91	G	Surveillance testing	(Spike_H69del,NSP12_P323F,M_I82T,NSP8_T187I,Spike_A67V,NSP3_T1189I,Spike_D839Y,NSP1_I114T,NSP6_G107del,E_L21F,NSP6_S106del,Spike_E484K,NSP6_F108del,Spike_Q52R,NSP12_L648F,Spike_V70del,Spike_D614G,Spike_Y144del,NSP16_K160R,Spike_F888L,Spike_Q677H)
hCoV-19CanadaABPHL-128012021	EPI_ISL_2170220	C	2021-04-08	2021-05-19	North America	Canada	Alberta	Human	unknown	unknown	unknown		Nasopharyngeal swab	unknown	NS3_G254stop results in 8.0% truncation of the protein sequence. Gap of 18 nucleotides when compared to the reference sequence.	info	Alberta Precision Labs (APL)	Alberta Precision Labs (APL)	B.1.351	GH	Surveillance testing	(E_P71L,NSP3_K837N,NS3_G254stop,Spike_K417N,NSP6_S106del,Spike_E484K,Spike_A701V,Spike_N501Y,Spike_A243del,Spike_L18F,Spike_D215G,Spike_L244del,NSP6_G107del,N_T205I,NSP6_F108del,Spike_L242del,NS3_Q57H,NSP2_T85I,Spike_D80A,NS3_W131L,NSP5_K90R,Spike_D614G,NSP12_P323H,NS3_S171L)
hCoV-19CanadaABPHL-128062021	EPI_ISL_2170222	C	2021-04-08	2021-05-19	North America	Canada	Alberta	Human	unknown	unknown	unknown		Nasopharyngeal swab	unknown	Gap of 24 nucleotides when compared to the reference sequence. N without BLAST coverage.	warn	Alberta Precision Labs (APL)	Alberta Precision Labs (APL)	B.1.91	G	Surveillance testing	(Spike_H69del,NSP12_P323F,M_I82T,NSP8_T187I,Spike_A67V,NSP3_T1189I,Spike_D839Y,NSP1_I114T,NSP6_G107del,E_L21F,NSP6_S106del,Spike_E484K,NSP6_F108del,Spike_Q52R,NSP12_L648F,Spike_V70del,Spike_D614G,Spike_Y144del,NSP16_K160R,Spike_F888L,Spike_Q677H)
[truncated: 41,053 more rows]
